# Supplementary material for: The MicroRNA Ame-Bantam-3p Controls Larval Pupal Development by Targeting the Multiple Epidermal Growth Factor-like Domains 8 Gene (megf8) in the Honeybee, Apis mellifera
Source: Int J Mol Sci. 2023 Mar 17;24(6):5726. doi: 10.3390/ijms24065726 (PMC10054489; doi:10.3390/ijms24065726)
Supplement: Supplementary file 1 [file ijms-24-05726-s001.zip › Table S1.xlsx]

## Sheet: Sheet1
Table S1 Sample information for small RNA sequencing
Sample ID in metabolomics	Group name in results	Experimental description
R5d-1	R5d	treated with Ringer's solution for 2-day-old larvaes until 5-day-old,as independent biological experiment 1
R5d-2	R5d	treated with Ringer's solution for 2-day-old larvaes until 5-day-old,as independent biological experiment 2
R5d-3	R5d	treated with Ringer's solution for 2-day-old larvaes until 5-day-old,as independent biological experiment 3
E5d-1	E5d	treated with ecdysone (20E) for 2-day-old larvaes until 5-day-old,as independent biological experiment 1
E5d-3	E5d	treated with ecdysone (20E) for 2-day-old larvaes until 5-day-old,as independent biological experiment 2
R6d-1	R6d	treated with Ringer's solution for 2-day-old larvaes until 6-day-old,as independent biological experiment 2
R6d-2	R6d	treated with Ringer's solution for 2-day-old larvaes until 6-day-old,as independent biological experiment 3
R6d-3	R6d	treated with Ringer's solution for 2-day-old larvaes until 6-day-old,as independent biological experiment 4
E6d-1	E6d	treated with ecdysone (20E) for 2-day-old larvaes until 6-day-old,as independent biological experiment 1
E6d-2	E6d	treated with ecdysone (20E) for 2-day-old larvaes until 6-day-old,as independent biological experiment 2
E6d-3	E6d	treated with ecdysone (20E) for 2-day-old larvaes until 6-day-old,as independent biological experiment 3
R7d-1	R7d	treated with Ringer's solution for 2-day-old larvaes until 7-day-old,as independent biological experiment 1
R7d-2	R7d	treated with Ringer's solution for 2-day-old larvaes until 7-day-old,as independent biological experiment 2
R7d-3	R7d	treated with Ringer's solution for 2-day-old larvaes until 7-day-old,as independent biological experiment 3
E7d-1	E7d	treated with ecdysone (20E) for 2-day-old larvaes until 7-day-old,as independent biological experiment 1
E7d-2	E7d	treated with ecdysone (20E) for 2-day-old larvaes until 7-day-old,as independent biological experiment 2
E7d-3	E7d	treated with ecdysone (20E) for 2-day-old larvaes until 7-day-old,as independent biological experiment 3
R8d-1	R8d	treated with Ringer's solution for 2-day-old larvaes until 7-day-old,as independent biological experiment 1
R8d-2	R8d	treated with Ringer's solution for 2-day-old larvaes until 7-day-old,as independent biological experiment 2
R8d-3	R8d	treated with Ringer's solution for 2-day-old larvaes until 7-day-old,as independent biological experiment 3
E8d-1	E8d	treated with ecdysone (20E) for 2-day-old larvaes until 7-day-old,as independent biological experiment 1
E8d-2	E8d	treated with ecdysone (20E) for 2-day-old larvaes until 7-day-old,as independent biological experiment 2
E8d-3	E8d	treated with ecdysone (20E) for 2-day-old larvaes until 7-day-old,as independent biological experiment 3
R-Pw-1	R-Pw	treated with Ringer's solution for 2-day-old larvaes until 7-day-old,as independent biological experiment 1
R-Pw-2	R-Pw	treated with Ringer's solution for 2-day-old larvaes until 7-day-old,as independent biological experiment 2
R-Pw-3	R-Pw	treated with Ringer's solution for 2-day-old larvaes until 7-day-old,as independent biological experiment 3
E-Pw-1	E-Pw	treated with ecdysone (20E) for 2-day-old larvaes until 7-day-old,as independent biological experiment 1
E-Pw-2	E-Pw	treated with ecdysone (20E) for 2-day-old larvaes until 7-day-old,as independent biological experiment 2
E-Pw-3	E-Pw	treated with ecdysone (20E) for 2-day-old larvaes until 7-day-old,as independent biological experiment 3
