# Supplementary material for: The MicroRNA Ame-Bantam-3p Controls Larval Pupal Development by Targeting the Multiple Epidermal Growth Factor-like Domains 8 Gene (megf8) in the Honeybee, Apis mellifera
Source: Int J Mol Sci. 2023 Mar 17;24(6):5726. doi: 10.3390/ijms24065726 (PMC10054489; doi:10.3390/ijms24065726)
Supplement: Supplementary file 1 [file ijms-24-05726-s001.zip › Table S11.xlsx]

## Sheet: Sheet1
Table S11 Functional enrichment analysis of DE miRNAs.
#DEG Set	Total	COG	GO	KEGG	KOG	NR	Pfam	Swiss-Prot	eggNOG
R5d-1_R5d-2_R5d-3_R6d-1_R6d-2_R6d-3_vs_R7d-1_R7d-2_R7d-3_R8d-1_R8d-2_R8d-3_R-bai-1_R-bai-2_R-bai-3	738	163	619	609	502	738	615	435	586
R5d-1_R5d-2_R5d-3_vs_E5d-1_E5d-3	161	38	136	136	117	161	132	97	132
R6d-1_R6d-2_R6d-3_vs_E6d-3_E6d-1_E6d-2	153	32	125	129	110	153	124	88	121
R7d-1_R7d-2_R7d-3_vs_E7d-1_E7d-2_E7d-3	106	25	97	93	77	106	95	71	88
R8d-1_R8d-2_R8d-3_vs_E8d-1_E8d-2_E8d-3	38	11	36	34	29	38	35	26	32
