# Supplementary material for: The MicroRNA Ame-Bantam-3p Controls Larval Pupal Development by Targeting the Multiple Epidermal Growth Factor-like Domains 8 Gene (megf8) in the Honeybee, Apis mellifera
Source: Int J Mol Sci. 2023 Mar 17;24(6):5726. doi: 10.3390/ijms24065726 (PMC10054489; doi:10.3390/ijms24065726)
Supplement: Supplementary file 1 [file ijms-24-05726-s001.zip › Table S2.xlsx]

## Sheet: Sheet1
Table S2. Statstics of small RNA sequencing data
Samples	Raw_reads	Length<18	Length>30	Low_quality	'N'reads	Clean_reads	Q30(%)
R5d-1	17806605	1523280	6146523	176	0	10136626	95.83
R5d-2	16955681	1967586	4972223	170	0	10015702	97.64
R5d-3	17726792	5798435	1867353	199	0	10060805	97.7
E5d-1	26938186	1579754	9539401	73	0	15818958	97.89
E5d-2	27470687	1496206	9838749	70	0	16135662	97.88
R6d-1	25816327	2582583	12753287	217	0	10480240	96.76
R6d-2	19239759	2669055	6520225	212	0	10050267	97.38
R6d-3	19732513	1128534	8454157	96	0	10149726	97.83
E6d-1	15170998	853320	3836917	65	0	10480696	97.95
E6d-2	26818116	1213372	15733456	152	0	9871136	96.17
E6d-3	21215192	735154	10203540	63	0	10276435	98.05
R7d-1	22734731	575144	12416793	73	0	9742721	97.43
R7d-2	16822828	1987447	3789856	70	0	11045455	97.4
R7d-3	30929816	932416	19145778	98	0	10851524	97.42
E7d-1	13955156	648681	2528595	120	0	10777760	95.76
E7d-2	15600463	1182274	2973519	69	0	11444601	98.49
E7d-3	14964428	1041280	3602306	76	0	10320766	96.88
R8d-1	17642783	3698678	3724167	124	0	10219814	97.11
R8d-2	23700077	5393026	3118549	182	0	15188320	97.57
R8d-3	24857991	968326	12412663	86	0	11476916	97.5
E8d-1	26974598	1317423	15067252	77	0	10589846	97.96
E8d-2	18338374	2053861	2575230	78	0	13709205	98.13
E8d-3	20014164	3171309	4164602	77	0	12678176	97.16
R-Pw-1	35986932	4028815	19931438	195	0	12026484	97.63
R-Pw-2	16127383	663748	4493907	48	0	10969680	97.83
R-Pw-3	29440341	1416363	11973624	78	0	16050276	97.61
E-Pw-1	15992449	928594	4722547	49	0	10341259	97.88
E-Pw-2	17003935	2758397	3926925	115	0	10318498	97.49
E-Pw-3	23432976	604271	12650015	45	0	10178645	97.49
