# Supplementary material for: The MicroRNA Ame-Bantam-3p Controls Larval Pupal Development by Targeting the Multiple Epidermal Growth Factor-like Domains 8 Gene (megf8) in the Honeybee, Apis mellifera
Source: Int J Mol Sci. 2023 Mar 17;24(6):5726. doi: 10.3390/ijms24065726 (PMC10054489; doi:10.3390/ijms24065726)
Supplement: Supplementary file 1 [file ijms-24-05726-s001.zip › Table S3.xlsx]

## Sheet: Sheet1
Table S3. Statistics on sRNA classification.
R5d-1	Type	Number	Percentage	R5d-2	Type	Number	Percentage	R5d-3	Type	Number	Percentage	R5d	Total reads	Average reads	Average percentage
	rRNA	5531774	0.5457		rRNA	5759200	0.575		rRNA	5170747	0.5139		16461721	5.48724e+06	0.544867
	scRNA	0	0		scRNA	0	0		scRNA	0	0		0	0	0
	snRNA	1	0		snRNA	0	0		snRNA	0	0		1	0.333333	0
	snoRNA	24145	0.0024		snoRNA	29160	0.0029		snoRNA	36235	0.0036		89540	29846.7	0.00296667
	tRNA	129890	0.0128		tRNA	161412	0.0161		tRNA	102453	0.0102		393755	131252	0.0130333
	Repbase	4870	0.0005		Repbase	6459	0.0006		Repbase	17424	0.0017		28753	9584.33	0.000933333
	Unannotated	4445946	0.4386		Unannotated	4059471	0.4054		Unannotated	4733946	0.4706		13239363	4413121	0.4382
	Total	10136626	1		Total	10015702	1		Total	10060805	1		30213133	1.0071e+07	1
R6d-1	Type	Number	Percentage	R6d-2	Type	Number	Percentage	R6d-3	Type	Number	Percentage	R6d	Total reads	Average reads	Average percentage
	rRNA	7418288	0.7078		rRNA	7649076	0.7611		rRNA	7534719	0.7424		22602083	7.53403e+06	0.7371
	scRNA	0	0		scRNA	0	0		scRNA	0	0		0	0	0
	snRNA	0	0		snRNA	0	0		snRNA	0	0		0	0	0
	snoRNA	11381	0.0011		snoRNA	5824	0.0006		snoRNA	8036	0.0008		25241	8413.67	0.000833333
	tRNA	148571	0.0142		tRNA	98068	0.0098		tRNA	103566	0.0102		350205	116735	0.0114
	Repbase	3258	0.0003		Repbase	3914	0.0004		Repbase	3537	0.0003		10709	3569.67	0.000333333
	Unannotated	2898742	0.2766		Unannotated	2293385	0.2281		Unannotated	2499868	0.2463		7691995	2.564e+06	0.250333
	Total	10480240	1		Total	10050267	1		Total	10149726	1		30680233	1.02267e+07	1
R7d-1	Type	Number	Percentage	R7d-2	Type	Number	Percentage	R7d-3	Type	Number	Percentage	R7d	Total reads	Average reads	Average percentage
	rRNA	5729338	0.5881		rRNA	7200251	0.6519		rRNA	7656405	0.7056		20585994	6861998	0.648533
	scRNA	0	0		scRNA	0	0		scRNA	0	0		0	0	0
	snRNA	0	0		snRNA	0	0		snRNA	0	0		0	0	0
	snoRNA	29981	0.0031		snoRNA	16101	0.0015		snoRNA	15783	0.0015		61865	20621.7	0.00203333
	tRNA	102610	0.0105		tRNA	130026	0.0118		tRNA	76620	0.0071		309256	103085	0.0098
	Repbase	3957	0.0004		Repbase	7860	0.0007		Repbase	2780	0.0003		14597	4865.67	0.000466667
	Unannotated	3876835	0.3979		Unannotated	3691217	0.3341		Unannotated	3099936	0.2855		10667988	3555996	0.339167
	Total	9742721	1		Total	11045455	1		Total	10851524	1		31639700	1.05466e+07	1
R8d-1	Type	Number	Percentage	R8d-2	Type	Number	Percentage	R8d-3	Type	Number	Percentage	R8d	Total reads	Average reads	Average percentage
	rRNA	8221891	0.8045		rRNA	9952445	0.6553		rRNA	7420894	0.6466		25595230	8.53174e+06	0.702133
	scRNA	0	0		scRNA	0	0		scRNA	0	0		0	0	0
	snRNA	0	0		snRNA	0	0		snRNA	0	0		0	0	0
	snoRNA	907	0.0001		snoRNA	4850	0.0003		snoRNA	9541	0.0008		15298	5099.33	0.0004
	tRNA	52330	0.0051		tRNA	153487	0.0101		tRNA	98499	0.0086		304316	101439	0.00793333
	Repbase	8991	0.0009		Repbase	21311	0.0014		Repbase	3266	0.0003		33568	11189.3	0.000866667
	Unannotated	1935695	0.1894		Unannotated	5056227	0.3329		Unannotated	3944716	0.3437		10936638	3645546	0.288667
	Total	10219814	1		Total	15188320	1		Total	11476916	1		36885050	1.2295e+07	1
R-Pw-1	Type	Number	Percentage	R-Pw-2	Type	Number	Percentage	R-Pw-3	Type	Number	Percentage	R-Pw	Total reads	Average reads	Average percentage
	rRNA	9644325	0.8019		rRNA	6359332	0.5797		rRNA	11499849	0.7165		27503506	9.16784e+06	0.699367
	scRNA	0	0		scRNA	0	0		scRNA	0	0		0	0	0
	snRNA	0	0		snRNA	0	0		snRNA	0	0		0	0	0
	snoRNA	1742	0.0001		snoRNA	5027	0.0005		snoRNA	3412	0.0002		10181	3393.67	0.000266667
	tRNA	56347	0.0047		tRNA	72096	0.0066		tRNA	66280	0.0041		194723	64907.7	0.00513333
	Repbase	4174	0.0003		Repbase	8971	0.0008		Repbase	8358	0.0005		21503	7167.67	0.000533333
	Unannotated	2319896	0.193		Unannotated	4524254	0.4124		Unannotated	4472377	0.2787		11316527	3.77218e+06	0.2947
	Total	12026484	1		Total	10969680	1		Total	16050276	1		39046440	13015480	1
E5d-1	Type	Number	Percentage	E5d-2	Type	Number	Percentage					E5d	Total reads	Average reads	Average percentage
	rRNA	9011928	0.5697		rRNA	7056921	0.4373						16068849	8.03442e+06	0.5035
	scRNA	0	0		scRNA	0	0						0	0	0
	snRNA	0	0		snRNA	0	0						0	0	0
	snoRNA	38268	0.0024		snoRNA	36303	0.0022						74571	37285.5	0.0023
	tRNA	221608	0.014		tRNA	223406	0.0138						445014	222507	0.0139
	Repbase	9467	0.0006		Repbase	12174	0.0008						21641	10820.5	0.0007
	Unannotated	6537687	0.4133		Unannotated	8806858	0.5459						15344545	7.67227e+06	0.4796
	Total	15818958	1		Total	16135662	1						31954620	15977310	1
E6d-1	Type	Number	Percentage	E6d-2	Type	Number	Percentage	E6d-3	Type	Number	Percentage	E6d	Total reads	Average reads	Average percentage
	rRNA	7212618	0.6882		rRNA	4733542	0.4795		rRNA	6475861	0.6302		18422021	6.14067e+06	0.5993
	scRNA	0	0		scRNA	0	0		scRNA	0	0		0	0	0
	snRNA	0	0		snRNA	0	0		snRNA	0	0		0	0	0
	snoRNA	9586	0.0009		snoRNA	19327	0.002		snoRNA	18379	0.0018		47292	15764	0.00156667
	tRNA	147540	0.0141		tRNA	835042	0.0846		tRNA	154910	0.0151		1137492	379164	0.0379333
	Repbase	3642	0.0003		Repbase	3971	0.0004		Repbase	3620	0.0004		11233	3744.33	0.000366667
	Unannotated	3107310	0.2965		Unannotated	4279254	0.4335		Unannotated	3623665	0.3525		11010229	3.67008e+06	0.360833
	Total	10480696	1		Total	9871136	1		Total	10276435	1		30628267	1.02094e+07	1
E7d-1	Type	Number	Percentage	E7d-2	Type	Number	Percentage	E7d-3	Type	Number	Percentage	E7d	Total reads	Average reads	Average percentage
	rRNA	3324362	0.3084		rRNA	5101146	0.4457		rRNA	5835177	0.5654		14260685	4.75356e+06	0.439833
	scRNA	0	0		scRNA	0	0		scRNA	0	0		0	0	0
	snRNA	0	0		snRNA	0	0		snRNA	1	0		1	0.333333	0
	snoRNA	20294	0.0019		snoRNA	22388	0.002		snoRNA	24769	0.0024		67451	22483.7	0.0021
	tRNA	89052	0.0083		tRNA	93891	0.0082		tRNA	122851	0.0119		305794	101931	0.00946667
	Repbase	8881	0.0008		Repbase	8931	0.0008		Repbase	5792	0.0006		23604	7868	0.000733333
	Unannotated	7335171	0.6806		Unannotated	6218245	0.5433		Unannotated	4332176	0.4197		17885592	5961864	0.547867
	Total	10777760	1		Total	11444601	1		Total	10320766	1		32543127	10847709	1
E8d-1	Type	Number	Percentage	E8d-2	Type	Number	Percentage	E8d-3	Type	Number	Percentage	E8d	Total reads	Average reads	Average percentage
	rRNA	8096283	0.7645		rRNA	10735390	0.7831		rRNA	9442256	0.7448		28273929	9424643	0.764133
	scRNA	0	0		scRNA	0	0		scRNA	0	0		0	0	0
	snRNA	0	0		snRNA	0	0		snRNA	0	0		0	0	0
	snoRNA	6149	0.0006		snoRNA	1610	0.0001		snoRNA	2192	0.0002		9951	3317	0.0003
	tRNA	65883	0.0062		tRNA	110039	0.008		tRNA	59139	0.0047		235061	78353.7	0.0063
	Repbase	4600	0.0004		Repbase	13382	0.001		Repbase	18839	0.0015		36821	12273.7	0.000966667
	Unannotated	2416931	0.2283		Unannotated	2848784	0.2078		Unannotated	3155750	0.2488		8421465	2807155	0.2283
	Total	10589846	1		Total	13709205	1		Total	12678176	1		36977227	1.23257e+07	1
E8d-1	Type	Number	Percentage	E8d-2	Type	Number	Percentage	E8d-3	Type	Number	Percentage	E8d	Total reads	Average reads	Average percentage
	rRNA	8096283	0.7645		rRNA	10735390	0.7831		rRNA	9442256	0.7448		28273929	9424643	0.764133
	scRNA	0	0		scRNA	0	0		scRNA	0	0		0	0	0
	snRNA	0	0		snRNA	0	0		snRNA	0	0		0	0	0
	snoRNA	6149	0.0006		snoRNA	1610	0.0001		snoRNA	2192	0.0002		9951	3317	0.0003
	tRNA	65883	0.0062		tRNA	110039	0.008		tRNA	59139	0.0047		235061	78353.7	0.0063
	Repbase	4600	0.0004		Repbase	13382	0.001		Repbase	18839	0.0015		36821	12273.7	0.000966667
	Unannotated	2416931	0.2283		Unannotated	2848784	0.2078		Unannotated	3155750	0.2488		8421465	2807155	0.2283
	Total	10589846	1		Total	13709205	1		Total	12678176	1		36977227	1.23257e+07	1
E-Pw-1	Type	Number	Percentage	E-Pw-2	Type	Number	Percentage	E-Pw-3	Type	Number	Percentage	E-Pw	Total reads	Average reads	Average percentage
	rRNA	7223972	0.6986		rRNA	7909446	0.7665		rRNA	6998060	0.6875		22131478	7.37716e+06	0.717533
	scRNA	0	0		scRNA	0	0		scRNA	0	0		0	0	0
	snRNA	0	0		snRNA	0	0		snRNA	0	0		0	0	0
	snoRNA	1928	0.0002		snoRNA	1083	0.0001		snoRNA	3435	0.0003		6446	2148.67	0.0002
	tRNA	43951	0.0043		tRNA	55792	0.0054		tRNA	38658	0.0038		138401	46133.7	0.0045
	Repbase	9376	0.0009		Repbase	17527	0.0017		Repbase	6143	0.0006		33046	11015.3	0.00106667
	Unannotated	3062032	0.296		Unannotated	2334650	0.2263		Unannotated	3132349	0.3078		8529031	2.84301e+06	0.2767
	Total	10341259	1		Total	10318498	1		Total	10178645	1		30838402	1.02795e+07	1
