# Supplementary material for: The MicroRNA Ame-Bantam-3p Controls Larval Pupal Development by Targeting the Multiple Epidermal Growth Factor-like Domains 8 Gene (megf8) in the Honeybee, Apis mellifera
Source: Int J Mol Sci. 2023 Mar 17;24(6):5726. doi: 10.3390/ijms24065726 (PMC10054489; doi:10.3390/ijms24065726)
Supplement: Supplementary file 1 [file ijms-24-05726-s001.zip › Table S4.xlsx]

## Sheet: Sheet1
Table S4 Stastics of the length distribution for small RNAs.
Sample ID	Length	Clean reads	Genome_mapped_reads	Genome (%)	miRNA number		Sample ID	Length	Clean reads	Genome_mapped_reads	Genome(%)	miRNA number		Sample ID	Length	Clean reads	Genome_mapped_reads	Genome (%)	miRNA number
R5d-1	18	327287	3528	0.0107795	5		R5d-2	18	395699	4555	0.0115113	5		R5d-3	18	1568224	18114	0.0115506	5
	19	343230	4909	0.0143024	3			19	391754	6927	0.017682	3			19	1091262	24259	0.0222302	3
	20	358527	30681	0.0855751	13			20	403172	47211	0.117099	11			20	725828	137118	0.188913	13
	21	691165	110811	0.160325	32			21	806927	142578	0.176693	36			21	796020	288330	0.362215	38
	22	1219615	601050	0.492819	110			22	1378522	774421	0.561776	115			22	1567087	1054643	0.672996	123
	23	1921221	1033886	0.53814	69			23	2165996	1279497	0.59072	85			23	2088645	1366685	0.65434	81
	24	865619	176632	0.204053	19			24	819994	209128	0.255036	23			24	530616	195544	0.368523	26
	25	668939	34636	0.0517775	7			25	606428	41129	0.0678217	6			25	305252	33244	0.108907	6
	26	703138	17684	0.0251501	1			26	584935	21273	0.0363681	1			26	226447	15872	0.0700915	1
	27	858294	19843	0.0231191	0			27	714778	24808	0.0347073	0			27	252595	18808	0.0744591	0
	28	721229	23761	0.0329452	1			28	588282	30041	0.0510656	1			28	225866	20842	0.092276	1
	29	735226	55560	0.0755686	0			29	602645	63515	0.105394	0			29	449211	43102	0.0959505	0
	30	723136	24738	0.0342093	0			30	556570	29980	0.0538656	0			30	233752	17657	0.0755373	0
	Total	10136626	2137719	0.210891				Total	10015702	2675063	0.267087				Total	10060805	3234218	0.321467
Sample ID	Length	Clean reads	Genome_mapped_reads	Genome(%)	miRNA number		Sample ID	Length	Clean reads	Genome_mapped_reads	Genome(%)	miRNA number		Sample ID	Length	Clean reads	Genome_mapped_reads	Genome(%)	miRNA number
R6d-1	18	184205	2410	0.0130832	4		R6d-2	18	453606	5712	0.0125924	1		R6d-3	18	336251	4196	0.0124788	1
	19	174359	3137	0.0179916	3			19	467372	7790	0.0166677	3			19	366116	6025	0.0164565	3
	20	204383	19726	0.0965149	11			20	521237	46275	0.0887792	10			20	445873	38603	0.0865785	10
	21	360309	57524	0.159652	26			21	696732	93123	0.133657	30			21	664755	92043	0.138462	25
	22	746710	329197	0.440863	92			22	1077012	377640	0.350637	99			22	1069735	406497	0.379998	98
	23	1222029	557697	0.45637	59			23	1309264	494126	0.377407	60			23	1354021	523479	0.386611	60
	24	742300	103605	0.139573	17			24	744724	64744	0.0869369	17			24	797392	87322	0.10951	16
	25	790878	30223	0.0382145	5			25	700029	19190	0.0274132	5			25	737951	20340	0.0275628	4
	26	899679	23376	0.0259826	1			26	713699	12971	0.0181743	1			26	742864	14405	0.0193912	1
	27	1104229	33978	0.0307708	0			27	750737	19526	0.0260091	0			27	783396	18826	0.0240313	0
	28	1210153	50889	0.0420517	1			28	753712	24195	0.0321011	1			28	841201	27164	0.0322919	1
	29	1633265	86571	0.0530049	0			29	1148579	32871	0.0286188	0			29	1243011	43211	0.0347632	0
	30	1207741	40207	0.0332911	0			30	713564	17753	0.0248793	0			30	767160	20584	0.0268314	0
	Total	10480240	1338540	0.12772				Total	10050267	1215916	0.120983				Total	10149726	1302695	0.128348
Sample ID	Length	Clean reads	Genome_mapped_reads	Genome(%)	miRNA number		Sample ID	Length	Clean reads	Genome_mapped_reads	Genome(%)	miRNA number		Sample ID	Length	Clean reads	Genome_mapped_reads	Genome(%)	miRNA number
R7d-1	18	108263	3574	0.0330122	4		R7d-2	18	694539	20425	0.029408	4		R7d-3	18	111033	3349	0.0301622	2
	19	116921	5290	0.0452442	3			19	648105	24198	0.0373365	4			19	126614	4473	0.0353278	3
	20	168236	38287	0.227579	10			20	702748	107419	0.152856	12			20	189648	25551	0.134729	8
	21	351263	115356	0.328404	33			21	951880	215851	0.226763	35			21	343453	80889	0.235517	31
	22	1035585	703474	0.679301	110			22	1567536	836829	0.53385	109			22	850006	479364	0.563954	104
	23	1599720	944163	0.590205	76			23	1718888	791628	0.460547	67			23	1283731	656691	0.511549	64
	24	815620	258887	0.317411	22			24	848299	185440	0.218602	24			24	771249	183363	0.237748	16
	25	656687	43208	0.0657969	4			25	632619	27188	0.0429769	5			25	736427	31356	0.0425786	7
	26	727716	31463	0.0432353	1			26	612423	20120	0.0328531	1			26	869951	27634	0.031765	1
	27	907714	53474	0.0589106	0			27	650324	25949	0.0399016	0			27	1113887	41423	0.0371878	0
	28	989800	74850	0.0756213	1			28	661771	33449	0.0505447	1			28	1282515	62867	0.0490185	1
	29	1268256	146039	0.115149	0			29	785001	52722	0.0671617	0			29	1678523	113335	0.0675207	0
	30	996940	66290	0.0664935	0			30	571322	26203	0.0458638	0			30	1494487	59073	0.0395273	0
	Total	9742721	2484355	0.254996				Total	11045455	2367421	0.214334				Total	10851524	1769368	0.163052
Sample ID	Length	Clean reads	Genome_mapped_reads	Genome(%)	miRNA number		Sample ID	Length	Clean reads	Genome(#)	Genome_mapped_reads	miRNA number		Sample ID	Length	Clean reads	Genome(#)	Genome_mapped_reads	miRNA number
R8d-1	18	743765	9917	0.0133335	1		R8d-2	18	989103	21412	0.0216479	2		R8d-3	18	170341	4616	0.0270986	1
	19	755469	8236	0.0109018	3			19	903881	21078	0.0233194	3			19	210121	7765	0.0369549	3
	20	803091	22322	0.0277951	9			20	1023191	118797	0.116104	12			20	331184	59088	0.178414	10
	21	924593	45111	0.0487901	25			21	1328713	299722	0.225573	37			21	575658	161085	0.279828	33
	22	1051675	170861	0.162466	73			22	2433344	1347130	0.553613	101			22	1465025	922290	0.629539	110
	23	974734	129991	0.13336	46			23	2283963	1070596	0.468745	65			23	1766758	974960	0.551836	68
	24	753254	46190	0.0613206	16			24	1184593	244853	0.206698	19			24	941959	265170	0.281509	21
	25	690975	10800	0.0156301	2			25	888707	28076	0.031592	2			25	767169	30274	0.039462	5
	26	677942	8784	0.0129569	1			26	861025	18661	0.021673	1			26	830741	22620	0.0272287	1
	27	778597	8842	0.0113563	0			27	885923	21199	0.0239287	0			27	944319	31075	0.0329073	0
	28	661104	12477	0.018873	1			28	854297	30685	0.0359184	1			28	1065263	49821	0.0467687	1
	29	751078	15524	0.020669	0			29	883019	39593	0.0448382	0			29	1320193	76994	0.0583203	0
	30	653537	10545	0.0161353	0			30	668561	20792	0.0310996	0			30	1088185	38843	0.0356952	0
	Total	10219814	499600	0.0488854				Total	15188320	3282594	0.216126				Total	11476916	2644601	0.230428
Sample ID	Length	Clean reads	Genome_mapped_reads	Genome(%)	miRNA number		Sample ID	Length	Clean reads	Genome_mapped_reads	Genome(%)	miRNA number		Sample ID	Length	Clean reads	Genome_mapped_reads	Genome_mapped_reads	miRNA number
R-Pw-1	18	266162	4176	0.0156897	0		R-Pw-2	18	199619	6473	0.0324268	0		R-Pw-3	18	294657	6693	0.0227145	0
	19	211518	2856	0.0135024	2			19	253079	8989	0.0355186	3			19	347707	7424	0.0213513	3
	20	225033	11352	0.0504459	5			20	399534	73216	0.183253	11			20	507423	58993	0.11626	12
	21	303146	27435	0.0905009	25			21	683144	204067	0.298717	35			21	824187	158504	0.192316	35
	22	488658	145372	0.297492	73			22	1840174	1227708	0.66717	116			22	1691722	822351	0.486103	110
	23	624718	146685	0.234802	44			23	1717358	924243	0.538177	73			23	1682422	602501	0.358115	64
	24	692575	100879	0.145658	13			24	1110948	435566	0.392067	19			24	1340913	282641	0.210783	18
	25	831000	14940	0.0179783	4			25	761470	29225	0.0383797	6			25	1184830	25428	0.0214613	4
	26	1074993	14935	0.0138931	1			26	743010	19780	0.0266214	1			26	1313430	19911	0.0151595	1
	27	1497957	19817	0.0132294	0			27	797758	23176	0.0290514	0			27	1606720	24244	0.0150891	0
	28	1600750	32793	0.020486	1			28	809672	32038	0.0395691	1			28	1566066	36316	0.0231893	1
	29	2172505	51746	0.0238186	0			29	893081	53255	0.0596306	0			29	1917376	63368	0.0330493	0
	30	2037469	41689	0.0204612	0			30	760833	28430	0.0373669	0			30	1772823	36390	0.0205266	0
	Total	12026484	614675	0.0511101				Total	10969680	3066166	0.279513				Total	16050276	2144764	0.133628
Sample ID	Length	Clean reads	Genome_mapped_reads	Genome(%)	miRNA number		Sample ID	Length	Clean reads	Genome_mapped_reads	Genome(%)	miRNA number		Sample ID	Length	Clean reads	Genome_mapped_reads	Genome(%)	miRNA number
E5d-1	18	420970	9850	0.0233983	5									E5d-3	18	409344	12096	0.0295497	4
	19	443781	14303	0.0322299	3										19	399522	18374	0.04599	3
	20	482040	66205	0.137343	12										20	494933	118907	0.240249	14
	21	895555	171037	0.190984	35										21	910792	305519	0.335443	43
	22	2042260	1158472	0.56725	123										22	2430358	1721460	0.708315	128
	23	2993475	1635757	0.546441	85										23	3865019	2541403	0.65754	99
	24	1534734	455810	0.296996	22										24	1448893	614042	0.423801	28
	25	1136143	81257	0.07152	9										25	965963	104229	0.107902	8
	26	1124800	57556	0.05117	1										26	883169	60803	0.0688464	1
	27	1264471	66179	0.0523373	0										27	1049996	84846	0.080806	0
	28	1084013	72081	0.0664946	1										28	966623	93650	0.0968837	1
	29	1291934	174077	0.134741	0										29	1303011	311173	0.238811	0
	30	1104782	69251	0.062683	0										30	1008039	93843	0.0930946	0
	Total	15818958	4031835	0.254874											Total	16135662	6080345	0.376826
Sample ID	Length	Clean reads	Genome(#)	Genome(%)	miRNA number		Sample ID	Length	Clean reads	Genome_mapped_reads	Genome(%)	miRNA number		Sample ID	Length	Clean reads	Genome_mapped_reads	Genome(%)	miRNA number
E6d-1	18	271803	4578	0.0168431	2		E6d-2	18	192274	7291	0.0379198	3		E6d-3	18	169278	3109	0.0183662	4
	19	313583	6204	0.0197842	3			19	165260	9552	0.0577998	3			19	170093	5156	0.0303128	3
	20	410626	42591	0.103722	11			20	163043	29569	0.181357	9			20	223542	43779	0.195842	10
	21	618794	97317	0.157269	34			21	246891	66805	0.270585	29			21	403771	107397	0.265985	34
	22	1079506	456690	0.423055	103			22	592820	341376	0.575851	93			22	1015435	603912	0.594732	109
	23	1405925	583499	0.415029	64			23	919692	548051	0.595907	59			23	1511212	818945	0.541913	68
	24	839211	119440	0.142324	18			24	482474	156768	0.324925	15			24	789032	198492	0.251564	16
	25	787423	27057	0.0343615	5			25	632368	69092	0.109259	7			25	720507	32663	0.0453334	7
	26	793990	20018	0.0252119	1			26	1038212	76638	0.0738173	1			26	778459	29977	0.0385081	1
	27	882362	28270	0.032039	0			27	900018	136255	0.151391	0			27	947270	46833	0.04944	0
	28	892963	36788	0.0411977	1			28	1319452	146769	0.111235	1			28	1019937	61400	0.0601998	1
	29	1398313	84269	0.0602648	0			29	1816371	476047	0.262087	0			29	1506913	139733	0.092728	0
	30	786197	29169	0.0371014	0			30	1402261	192358	0.137177	0			30	1020986	54712	0.0535874	0
	Total	10480696	1535890	0.146545				Total	9871136	2256571	0.228603				Total	10276435	2146108	0.208838
Sample ID	Length	Clean reads	Genome_mapped_reads	Genome(%)	miRNA number		Sample ID	Length	Clean reads	Genome_mapped_reads	Genome(%)	miRNA number		Sample ID	Length	Clean reads	Genome_mapped_reads	Genome(%)	miRNA number
E7d-1	18	331773	8946	0.0269642	4		E7d-2	18	422929	12934	0.030582	5		E7d-3	18	459955	9137	0.019865	4
	19	380586	17119	0.0449806	3			19	442107	25556	0.057805	3			19	475009	12530	0.0263784	3
	20	588471	193151	0.328225	11			20	607802	208863	0.343637	15			20	561429	87302	0.1555	13
	21	997071	413244	0.414458	39			21	956660	416860	0.435745	38			21	959338	206290	0.215034	37
	22	2460474	1664872	0.676647	135			22	2333177	1727116	0.740242	126			22	1686796	903426	0.535587	113
	23	3039412	1862967	0.612937	82			23	2660789	1765930	0.663687	81			23	1855138	889961	0.479728	78
	24	825543	331930	0.402075	31			24	866308	335669	0.387471	26			24	903741	228004	0.252289	22
	25	391492	34396	0.0878588	7			25	501633	38613	0.0769746	6			25	598588	29709	0.0496318	6
	26	325879	22022	0.0675772	1			26	448726	23099	0.0514768	1			26	558914	16903	0.0302426	1
	27	400444	52010	0.129881	0			27	490875	36973	0.0753206	0			27	619293	25149	0.0406092	0
	28	351702	47099	0.133917	1			28	490055	46102	0.0940752	1			28	562503	30450	0.054133	1
	29	389419	94356	0.242299	0			29	795498	95954	0.120621	0			29	597039	61205	0.102514	0
	30	295494	29449	0.0996602	0			30	428042	34294	0.0801183	0			30	483023	23903	0.0494863	0
	Total	10777760	4771561	0.442723				Total	11444601	4767963	0.416612				Total	10320766	2523969	0.244552
Sample ID	Length	Clean reads	Genome_mapped_reads	Genome(%)	miRNA number		Sample ID	Length	Clean reads	Genome_mapped_reads	Genome(%)	miRNA number		Sample ID	Length	Clean reads	Genome_mapped_reads	Genome(%)	miRNA number
E8d-1	18	183742	3277	0.0178348	0		E8d-2	18	611358	8859	0.0144907	0		E8d-3	18	963062	18303	0.019005	1
	19	179609	3276	0.0182396	3			19	739574	10965	0.0148261	3			19	929209	16704	0.0179766	3
	20	221330	17127	0.0773822	8			20	946227	41840	0.0442177	8			20	977846	66170	0.0676691	10
	21	315670	44666	0.141496	23			21	1224503	87737	0.0716511	28			21	1126861	121143	0.107505	30
	22	605567	253245	0.418195	85			22	1592349	374962	0.235477	84			22	1512996	512066	0.338445	95
	23	773824	293056	0.378711	59			23	1574178	324020	0.205834	52			23	1348887	351984	0.260944	63
	24	676226	118448	0.17516	14			24	1133823	81299	0.0717034	13			24	932964	105688	0.113282	19
	25	723312	16051	0.022191	5			25	1028133	19259	0.018732	7			25	811889	18662	0.0229859	3
	26	908045	17397	0.0191587	1			26	1006224	16263	0.0161624	1			26	785489	15527	0.0197673	1
	27	1177695	24103	0.0204662	0			27	1078987	17189	0.0159307	0			27	886172	15862	0.0178995	0
	28	1359858	43409	0.0319217	1			28	968846	22559	0.0232844	1			28	786238	21019	0.0267336	1
	29	1844988	70506	0.0382149	0			29	1006959	29329	0.0291263	0			29	861954	27175	0.0315272	0
	30	1619980	38859	0.0239873	0			30	798044	18127	0.0227143	0			30	754609	18381	0.0243583	0
	Total	10589846	943420	0.0890872				Total	13709205	1052408	0.0767665				Total	12678176	1308684	0.103223
Sample ID	Length	Clean reads	Genome_mapped_reads	Genome(%)	miRNA number		Sample ID	Length	Clean reads	Genome_mapped_reads	Genome(%)	miRNA number		Sample ID	Length	Clean reads	Genome_mapped_reads	Genome(%)	miRNA number
E-Pw-1	18	238658	7775	0.032578	0		E-Pw-2	18	578169	7105	0.0122888	0		E-Pw-3	18	89480	2523	0.0281962	0
	19	289155	6076	0.021013	3			19	599996	7168	0.0119467	3			19	98805	2718	0.0275087	3
	20	409109	41516	0.101479	12			20	693299	31607	0.0455893	8			20	143884	22139	0.153867	8
	21	636878	113457	0.178146	31			21	870383	68599	0.0788147	33			21	286935	78049	0.272009	29
	22	1267861	611692	0.48246	92			22	1171721	301973	0.257717	90			22	883541	534375	0.604811	96
	23	1232704	483581	0.392293	61			23	1057372	199844	0.189001	49			23	1041754	523207	0.502237	57
	24	918010	192381	0.209563	18			24	844755	89333	0.10575	16			24	942643	325072	0.344852	18
	25	790901	17614	0.0222708	4			25	745394	11561	0.0155099	3			25	789835	21214	0.0268588	4
	26	778995	12633	0.016217	1			26	730831	9731	0.013315	1			26	868689	16165	0.0186085	1
	27	925533	14433	0.0155943	0			27	838022	11041	0.0131751	0			27	1115345	20250	0.0181558	0
	28	909252	21800	0.0239758	1			28	740829	15161	0.0204649	1			28	1149113	32923	0.0286508	1
	29	1034603	36369	0.0351526	0			29	774171	18043	0.0233062	0			29	1395400	55884	0.0400487	0
	30	909600	22429	0.0246581	0			30	673556	13713	0.0203591	0			30	1373221	33914	0.0246967	0
	Total	10341259	1581756	0.152956				Total	10318498	784879	0.0760652				Total	10178645	1668433	0.163915
