# Supplementary material for: The MicroRNA Ame-Bantam-3p Controls Larval Pupal Development by Targeting the Multiple Epidermal Growth Factor-like Domains 8 Gene (megf8) in the Honeybee, Apis mellifera
Source: Int J Mol Sci. 2023 Mar 17;24(6):5726. doi: 10.3390/ijms24065726 (PMC10054489; doi:10.3390/ijms24065726)
Supplement: Supplementary file 1 [file ijms-24-05726-s001.zip › Table S8.xlsx]

## Sheet: Summary_Known_miRNA
Table S8 Summary of predicted known miRNAs frome all samples
miRNA	score_total	mature_sequence	star_sequence	GenomeID	strand	start	end	pre_seq	hairpin_stru	hairpin_energy	E-bai-1	E-bai-2	E-bai-3	E5d-1	E5d-3	E6d-1	E6d-2	E6d-3	E7d-1	E7d-2	E7d-3	E8d-1	E8d-2	E8d-3	R-bai-1	R-bai-2	R-bai-3	R5d-1	R5d-2	R5d-3	R6d-1	R6d-2	R6d-3	R7d-1	R7d-2	R7d-3	R8d-1	R8d-2	R8d-3
ame-miR-8-3p	--	TAATACTGTCAGGTAAAGATGTC	--	NC_007080.3	+	12492063	12492147	GGAGUAUCUGUUCACAUCUUACCGGGCAGCAUUAGAUUGAAGUUGACCUUCUAAUACUGUCAGGUAAAGAUGUCGUCAGGAUUCC	--	--	132164	125324	118131	210655	247752	246992	237606	216757	145822	195942	174030	177493	171441	132645	133360	132132	128596	285822	312366	282057	306028	317215	278792	232734	198173	254634	138558	210038	216025
ame-miR-6048-3p	--	AGAGGCGAGGTGGACCGACTGGT	--	NC_007077.3	+	1909421	1909515	UGUGAGGGCCAAUCAGCGGUCGAACCUCGUCGAUGUUAGCUCGGCGUGCCGAGGCGAACUUCAGAGGCGAGGUGGACCGACUGGUAUGUGCAACA	--	--	0	0	0	2.73614	0.52797	0	0	0	1.11014	0.215992	0.773922	5.41851	0	0	0	0	0	0	1.1198	1.51876	0	0	0.830583	1.35117	1.32691	0	0	0.628392	0.399666
ame-miR-9885-5p	--	TCGGCAATGATCGGACGTGGTC	--	NC_007078.3	+	10781860	10781940	UCGGCUCGACUCGGCAAUGAUCGGACGUGGUCGGUUCUGUAGCUCCGAGACCAUUUCCGAUUAUCGCCGAGUCGAGCCGAA	--	--	0	0	0	0.820843	0.35198	1.47689	0	1.0736	0.370048	0.215992	1.16088	0	0	1.73368	0	0	1.02598	2.61609	1.49307	0.303752	0	5.45148	0	0	0	2.63769	0	0	0
ame-miR-iab-4-5p	--	ACGTATACTGAATGTATCCTGA	--	NC_007085.3	+	3257339	3257423	GUGAAACCCCCUGUACGUAUACUGAAUGUAUCCUGAGUGUAUUUCUGUCCGGUAUACCUUCAGUAUACGUAACAGGAGGCUACAC	--	--	678.315	829.627	498.007	271.152	293.552	399.499	313.844	367.17	431.291	441.92	605.207	333.239	654.739	770.62	535.592	744.036	527.352	379.769	736.829	411.887	369.071	288.928	480.908	558.035	767.398	607.987	846.054	721.08	732.588
ame-miR-9875-3p	--	GTGGGATGAGGAAGGGAGGAG	--	NC_007072.3	+	5204391	5204471	AAGGGAACACGUGUUCUCUCUGUAAUUACGUCGCCGAAGAAAGAUAUAUCGUGGGAUGAGGAAGGGAGGAGGGAGUCCCUG	--	--	2.7379	1.43534	0	0.820843	0	0	0	0	0	0	0.773922	0	1.13277	0	0	0	0	0.872031	0.373267	0	0	0.90858	0	0	0	0	0	0	0.799332
ame-miR-3786-3p	--	TCTGTATGGCTCAGGACGATAC	--	NC_007083.3	+	4694619	4694722	ACAGGAACAAAACGUGUCCGACGUCUUGUCCUGGUUCAUGUAGGGCGGAAUGUUACGCAAACACUCUGUAUGGCUCAGGACGAUACGUCUGGCUCGUCCAACCA	--	--	1234.79	1132.48	1087.1	1291.46	1172.27	920.842	670.521	951.207	953.429	1360.32	1364.42	1148.72	1182.61	1124.29	953.951	1251.61	1986.8	706.345	577.071	938.289	738.998	898.585	867.129	888.172	1154.86	837.466	1919.41	756.584	1026.34
ame-miR-6005-3p	--	ACATGCGTAAGAGATTATATGT	--	NC_007075.3	+	6903412	6903574	CGCACUGUCGACUAGUCGUCAAAGAUUAGAUCGUCAGCAACUUAAGUUUAAGAGAACAUAUGAACUCUUAUGUACGUGAUUACGAUUUCACAUGCGUAAGAGAUUAUAUGUUUUCUUGAAGCUAAUAAUCAUCGAAGUAGUCAUUGAUGAUAACUAGUCGAUA	--	--	1.36895	4.30602	0.655273	2.46253	3.34381	5.90756	0.77877	3.75759	3.8855	3.23988	3.86961	4.06388	1.13277	1.73368	6.89603	2.71794	4.10391	2.18008	5.59901	4.25252	2.56894	12.7201	8.30583	0.450391	7.07687	5.27537	2.52553	0.628392	0.399666
ame-miR-6000a-5p	--	CGTGGGTACTACTCGTCTCTAT	--	NC_007080.3	+	11872162	11872259	UCAGAUACUCGUGGUGGUGACGACUCGUGGGUACUACUCGUCUCUAUAUCAUCAAAUUUAUAGUACGAGAAGUACCCACAAGACGCAUCAUCAAGUAA	--	--	3.42238	0	3.93164	2.18891	1.58391	5.16912	0	6.44158	0.740096	11.0156	5.03049	4.06388	3.3983	1.73368	2.29868	1.69871	6.66885	10.4644	16.0505	13.0613	11.9884	19.9888	14.1199	7.65665	6.19226	10.5507	0	3.45615	4.39633
ame-miR-9867-5p	--	AGACGGTATGGACGGTAGAGACGA	--	NC_007081.3	+	9225723	9225797	UCCUGAGGCAAGACGGUAUGGACGGUAGAGACGAGUCAUGAUCCUCGUCCUGCCGCGUCACCGUUAUCCUCAUCC	--	--	0	0	0	0.273614	0.35198	0	0	0	0.555072	0.431985	0	2.70926	0	0	0	0.339742	0	0	0	0	0	0.90858	0	0	0	0.659422	0	0	0.399666
ame-miR-3785-3p	--	TACCCTGTAACGTCCTGAGACT	--	NC_007079.3	+	11271240	11271365	GCGUAAAUGUGUCUCGAUUCUCCUUGGGAGGUCUCACGACGUGAUAGCGGCGCCCGACUCUCGAAAUUGUGGUACCCUGUAACGUCCUGAGACUUCCUGCGGGGAUCUGUCGACCCACUUUGUCCU	--	--	2633.86	2428.6	2253.48	1386.13	1675.43	1452.52	1404.12	1565.84	1568.63	2064.89	1769.19	2273.07	2203.23	2556.31	1312.54	2246.04	1645.67	1134.51	991.024	1525.75	984.76	1474.62	1232.59	1019.24	1021.72	894.176	2293.18	1896.8	1856.45
ame-miR-6043-3p	--	ATGGTGACCGTGATCTATTCCA	--	NC_007072.3	+	3610944	3611017	AAUUCCUUUUGAUAGACGCGUCCACCAUUGUUGCGCGCGACAAUGGUGACCGUGAUCUAUUCCAAAAUGCUGAU	--	--	12.3206	15.7887	15.7265	20.2475	22.7027	11.0767	15.5754	6.97838	19.6125	16.1994	17.0263	24.3833	12.4604	13.0026	11.4934	12.2307	7.18184	32.2651	13.0643	24.3001	5.13788	39.9775	12.4588	16.6645	10.173	13.1884	10.1021	9.74007	7.99332
ame-miR-3747a-5p	--	CGAGGCTTTTTTTCAGCGATGA	--	NC_007077.3	+	13107663	13107729	GGCCUGCGAGGCUUUUUUUCAGCGAUGAAUAAAAAUAUUGUUCAUCGUUGGAAAAAAGUCUUGGAGA	--	--	13.6895	4.30602	15.7265	56.0909	69.6921	20.6765	25.6994	61.7318	18.6874	57.8859	14.3176	24.3833	11.3277	2.60052	16.0907	9.51279	7.69483	13.5165	25.7554	27.9452	26.5457	43.6118	10.7976	35.1305	16.8076	36.2682	7.5766	12.5678	28.776
ame-miR-14-3p	--	TCAGTCTTTTTCTCTCTCCTA	--	NC_007080.3	+	3171648	3171747	CUUUUUCUCGGUCGCUAGGUCAGUGGGGGUGAGAAACUGGCUUGGCUCUCUGUGCUACGAUAGUCAGUCUUUUUCUCUCUCCUAUCGGCUUUGCGACAUA	--	--	1226.58	1228.65	1581.83	2950.11	3343.46	3131.75	2179.78	2317.36	1027.81	1097.67	1546.3	1179.88	1093.12	1142.49	1222.9	1279.13	1294.78	2598.65	2668.49	2923.91	2237.55	2991.04	2612.18	1573.22	1125.22	1599.76	1300.65	1023.65	835.702
ame-miR-9893-5p	--	TTATGATCTGGAATACTAGG	--	NC_007081.3	+	10914411	10914495	AUUUCUAGUUUUAUGAUCUGGAAUACUAGGUUCAUAAGAUUAAUUAUUAUAGAAUUUAGAUCUCCAGGAUCGUGAAUUAAUAAUG	--	--	3.42238	0	1.31055	7.38759	4.04777	2.95378	5.45139	6.97838	9.2512	2.8079	26.3134	0	1.13277	4.3342	0	5.09614	0.512989	5.6682	4.10594	7.29004	3.42525	4.5429	4.15292	22.0692	29.1921	20.4421	5.05107	0.628392	6.79432
ame-miR-9894-3p	--	GAGGGCGAGGAGAGGAGGAA	--	NC_007083.3	+	9725461	9725546	UAUUAACUAUUACCUUUUAGCCGUUCACCCUCGCGAGUUGUACGAACGAGUUGUAGGAGGGCGAGGAGAGGAGGAAUUAAAUCACU	--	--	0	0	0	0	0	0	0	1.0736	0	0.647977	0	0	0	0	0	0	0	0	0	0	0	0	0	0	0.442304	0	0	0	0
ame-miR-6067-5p	--	AAACGGATCAAGCTTTTTGTGA	--	NC_007080.3	+	8692095	8692172	UUCUGUCGUCAAACGGAUCAAGCUUUUUGUGAGACUUGGAUCGGUCACAAAAAGCGGGAUUCGCUUUUCGCAUAGGAA	--	--	0.684475	0	0.655273	3.00976	7.56758	3.69223	3.11508	4.29439	7.03091	5.39981	6.19138	5.41851	5.66384	0.86684	2.29868	4.07691	2.56494	5.6682	11.9445	7.89755	7.70682	8.17722	3.32233	7.65665	5.30765	8.57248	5.05107	6.28392	7.19399
ame-miR-190-5p	--	AGATATGTTTGATATTCTTGGTTGTT	--	NC_007082.3	+	9278012	9278111	CAAACAAGUCGUCUGGUUUCCGUAAGAUAUGUUUGAUAUUCUUGGUUGUUUUUUAAAGAAUCGACCAGGAAUCAAACAUAUUAUUAUGGUGGUCAGAAAA	--	--	3512.73	1699.44	4649.16	1612.68	2200.23	4068.83	3205.42	3889.64	1471.5	2522.14	3075.95	5423.93	2603.1	1795.22	4505.41	2181.83	4340.91	2194.47	2086.56	1553.39	4929.8	3568.9	3355.56	4176.03	2213.29	4118.09	2030.53	2829.96	3942.71
ame-miR-6042-3p	--	TAGGAACGGTAGTAGTGGAGA	--	NC_007072.3	+	11037290	11037368	UCCUUCGACGAUACCUACCACUGUACUAUCGUCGCCUGCUUGCAACGGUAGGAACGGUAGUAGUGGAGAAUUGCUGUGG	--	--	1.36895	2.87068	1.31055	0.547229	3.34381	6.64601	1.55754	1.0736	2.40531	1.72794	4.64353	0	5.66384	3.46736	0	0	1.02598	0.436015	2.98614	0.911255	0	0	0	0.900783	0	5.27537	5.05107	0	0.399666
ame-miR-9896-5p	--	ACAATAATCGGACACAATCGGC	--	NC_007077.3	+	7571263	7571351	GAUUUAUUCGACAAUAAUCGGACACAAUCGGCUAAAGGAUCGAAUACGAAGGAUUGAACCGAUGACGUCCGAUUAUUGCCGAACCGAUA	--	--	0	0	0	0	0	0	0	0	0	0	0	0	0	0	0	0	0	0	0	0	0	0	3.32233	0	0	0	0	0	0
ame-miR-9a-5p	--	TCTTTGGTTATCTAGCTGTATGA	--	NC_007070.3	+	21811027	21811113	UGGCGCGGACAUUUUCUUUGGUUAUCUAGCUGUAUGAGUAUUAUUCGACAUCAUAAAGCUAGGUUACCGGAGUUAAGCUCCUCGCCA	--	--	219255	158571	239948	84570.4	96420.4	116934	100193	125465	95124.6	134502	133433	215953	184020	144191	190383	191458	184154	87946.5	86686.4	80607.5	118720	116273	117170	146229	106980	135010	146044	137319	166760
ame-miR-3786-5p	--	CTTGTCCTGGTTCATGTAGGGCG	--	NC_007083.3	+	4694619	4694722	ACAGGAACAAAACGUGUCCGACGUCUUGUCCUGGUUCAUGUAGGGCGGAAUGUUACGCAAACACUCUGUAUGGCUCAGGACGAUACGUCUGGCUCGUCCAACCA	--	--	2067.8	2290.8	1550.38	1581.49	1146.05	1765.62	1201.64	1473.51	1580.48	1877.19	2162.34	1942.54	1887.19	2187.9	1615.97	1561.46	2619.83	1377.37	1235.51	2147.52	1419.77	1523.69	1740.9	1708.33	2859.94	1864.84	2247.72	1771.75	1700.58
ame-miR-3781-3p	--	TAAGTGATTGATCGATCGTGGAT	--	NC_007081.3	+	9177191	9177300	GAAGAAUUGGCUCUAUCGUCGGUGAUUGAUGUCAAUUAAACGCGUAUACAUAUGAAUAUGGCGAGUUGUGUAUAAGUGUAAGUGAUUGAUCGAUCGUGGAUUCAAAUUCA	--	--	0	0	0	0.820843	0	0	0	0	0	0	0	0	0	0	0	0	0	0	0	0	0	0	0	0	0	0	0	0	0
ame-miR-3798-3p	--	TCATAAATAATCTGTATTTCTTTA	--	NC_007071.3	+	5535408	5535500	CUUUUAAAUUAAAUACACUUAUCUCGAAUAAUUUCUCCAGUAUCAAAAUGAUACAGGGAGAAUUUCAUAAAUAAUCUGUAUUUCUUUAAGAAU	--	--	0.684475	1.43534	0.655273	0	0.17599	0	0	0	0	0.215992	0	0	0	0.86684	2.29868	0	0.512989	0	0	0	0	0	0	0.450391	0	0	0	0.628392	0
ame-miR-276-3p	--	TAGGAACTTCATACCGTGCTCT	--	NC_007076.3	+	9788770	9788853	UGGUAGAGAUCCAGCAGCGAGGUAUAGAGUUCCUACGUAGUGUUCAGAAAGUAGGAACUUCAUACCGUGCUCUUGGACUUGCCG	--	--	143245	170145	111831	48210.3	63701	74798.6	55889.2	74134.6	88240.4	100325	96248.1	103233	127986	160199	107118	162323	140136	57247.9	58143.4	58440.3	73559	86129.7	86874	105275	112491	97233.7	118561	166231	136428
ame-miR-9878-3p	--	TGGGATGTTGAATCTGTTGCAG	--	NC_007083.3	+	7528176	7528257	UAAAAAUAUCUAAAUAGAUCCAAACAUCCGAAUAUCUGUAAAUAGUUUAUUGGGAUGUUGAAUCUGUUGCAGACUCGGGUGC	--	--	14.374	25.8361	6.55273	8.48205	6.68763	14.7689	8.56647	9.66238	10.9164	6.91175	8.51314	9.4824	7.92937	14.7363	13.7921	11.891	13.8507	3.92414	4.4792	7.59379	5.13788	5.45148	2.49175	2.70235	11.0576	0.659422	10.1021	6.28392	5.99499
ame-bantam-3p	--	TGAGATCATTGTGAAAGCTGATT	--	NC_007083.3	+	8950590	8950676	UCGAAAACGAAACUGGUUUUCACAAUGAUUUGACAGAUAGAUUCGAUUCUGAGAUCAUUGUGAAAGCUGAUUUUGUUGAAAAGUCGA	--	--	94.4576	75.0167	52.2226	1531.33	1162.9	451.018	168.018	367.007	70.8571	65.9411	67.7562	91.6414	155.189	63.8327	51.7126	73.8137	67.2081	2810.05	2410.56	3162.59	784.993	823.773	836.802	219.613	241.553	319.445	93.649	80.7598	84.246
ame-miR-932-5p	--	TCAATTCCGTAGTGCATTGCAG	--	NC_007070.3	+	26927355	26927454	CAUCGCGUUGCCUCUUCAAUUCCGUAGUGCAUUGCAGAUGAUUGUUCGAAUUGACGAGAAAGAACCUGCAAGCACCGCGGGAGUGAGGUGGCCUCGCGUC	--	--	85.5594	43.0602	83.8749	5.47229	5.80768	16.9842	13.2391	16.104	12.0266	25.4871	29.796	79.9231	37.3813	24.2715	39.0775	44.1665	68.2275	10.0284	2.98614	6.07504	16.27	27.2574	31.5622	52.2454	34.4997	48.1378	42.9341	51.2139	60.7492
ame-miR-6041-3p	--	AAATATCATCGAGATCGAAGGA	--	NC_007071.3	+	1243819	1243889	AAGAUAUUAUUCUUCGAUACUGAUGAUAUUUUAAUAUUAAAAUAUCAUCGAGAUCGAAGGAUAUUUUUCAA	--	--	0	0	0.655273	1.09446	2.28787	2.21534	0	1.6104	1.66522	1.51195	1.54784	0	0	0	0	0.679485	0.512989	5.23218	4.10594	0.911255	5.13788	8.17722	3.32233	0.900783	1.76922	2.63769	0	0	1.199
ame-miR-6001-3p	--	TTCTCTTTGGTTGTTACCACTA	--	NC_007082.3	+	2707108	2707175	AGGUAGGUAACGACUGAUGGGAACACUCUGAGAUUUUCUUUAAUGUUCUCUUUGGUUGUUACCACUAG	--	--	17680.7	10954.5	12666.4	4.65144	284.928	5856.61	2589.41	2584.15	155.975	7745.27	8094.45	14249.3	11056.9	17280.4	21809.8	8376.01	27183.8	1181.6	980.199	1235.36	8528.02	16472.5	18532.8	8108.4	10157.1	18550.2	46222.3	18201.4	14584.2
ame-miR-3757-3p	--	TGGAATTATTTTTTCATTTTCTT	--	NW_003378222.1	+	13743	13871	GGAUUGGUAGAUGUGAAAGAGAAAGAAGAACUGACUUUAAUAUGUCUUCUAUUAUUAAAAAUGCAUUUUUGUAAUCUAAUCUGCAUAUAUUGGAAUUAUUUUUUCAUUUUCUUUAAUAUUUCAAGUAUA	--	--	0	0	0	0.273614	0	0	0	0	0	0	0	0	0	0	0	0	0	0	0	0	0	0	0	0	0	0	0	0	0
ame-miR-219-5p	--	TGATTGTCCAAACGCAATTCTTG	--	NC_007080.3	+	42977	43078	AAUUGAAUGUCUCAGGCAAUGAUUGUCCAAACGCAAUUCUUGUCUAAACGGUACGAAAUCAAGAAUUGUGUGGGGACAUCAGCGCUCGAGGUGCGAUUCAAC	--	--	1.36895	0	0	0	0.52797	0	0	0	0	0.215992	0.386961	0	0	0	0	0	0	0	0	0	0	0	1.66117	0.450391	1.32691	0	0	0	0.399666
ame-miR-9886-3p	--	TAGGCGTCACGTTGTGGAACG	--	NC_007072.3	+	4021827	4021907	GUCCUCGUCGUCGCUUCUGCAAGGCGUCGCCUCCGGGGGUGGAUGGUGCGUAGGCGUCACGUUGUGGAACGGCGACCAGGA	--	--	9.58265	2.87068	7.86327	3.28337	4.22376	2.95378	1.55754	2.68399	4.25555	6.91175	3.86961	5.41851	4.53107	4.3342	13.7921	8.8333	2.56494	6.10422	6.71881	4.55628	5.99419	2.72574	3.32233	1.80157	7.96148	0.659422	10.1021	8.48329	3.19733
ame-miR-279b-3p	--	TGACTAGATCGAAATACTCGTCCC	--	NC_007084.3	+	1395401	1395527	AAAUGUUUGUGAAAUUUUAUACUCUUGUUAUUAGGGACGAAGUAUUCAUCUAGUGCAACGUUGUAAAGAAAUCGUGACUAGAUCGAAAUACUCGUCCCUAAUAGAGAGAAUCAAUAAUCAUCAACAA					16360.9	105563	91869	76068.8	75843.6	91186	133236	84106.7	68362.5	25341	32475.3	32886.2	13969.1	18390.9	12808.8	70982.9	68595.3	61599.9	59804.1	39227.9	49796	57566.3	57615.4	42657.3	19557.7	28309.4	36096.6
ame-miR-3783-3p	--	TACTTTCAATTGTTTGATGAGGT	--	NC_007082.3	+	3872320	3872437	AAGAGGACGAAGAAGUGAGAUGGUGUCAUCCCACCAAACAAGUGAGAGUGUGUCAAUAUAGGUCUAUACUUUCAAUUGUUUGAUGAGGUGAAAUCAUUCUAAUAAUUGACGUUUUCUG	--	--	0.684475	1.43534	0	0	0.17599	0	0	0	0.185024	0.215992	0	1.35463	0	0	0	3.73717	0.512989	0	0	0	0	2.72574	0	0.450391	0	0	0	0.628392	0
ame-miR-263a-5p	--	GTAAATGGCACTGGAAGAATTCAC	--	NC_007079.3	+	6467911	6468001	AGCUUGGACUCUGUAAAUGGCACUGGAAGAAUUCACGGGGGAUUUAAGAAACGGGCCCGUGGAGCUCCCGUGUCAUACACAGCGUCCGGCU	--	--	33490.7	18178.6	23100.3	2366.76	4375.82	2601.54	4336.97	6887.66	3668.47	3648.54	2340.34	10427.9	6267.6	11206.5	16132.1	17356.8	11408.4	1000.22	780.128	1542.76	1423.19	1192.97	1466.81	1686.27	2050.96	2894.86	6008.24	10686.4	6662.43
ame-miR-3747b-5p	--	TGCGAGATTTCTTTTCAGTCGTG	--	NC_007077.3	+	13108273	13108373	UACCCAGUGCCAGUUCUGCGAGAUUUCUUUUCAGUCGUGAAUAAAAAUAUUAUUCACUGCUGGAAAAAAAUCUCGCGGAAAAAAUACACGAUCUGAUUGGU	--	--	2.05343	1.43534	5.89746	3.55699	5.98367	14.0305	4.67262	12.3464	11.2865	12.9595	5.80442	4.06388	13.5932	6.06788	6.89603	8.15382	6.15586	6.54023	6.71881	4.25252	8.56313	3.63432	7.47525	9.90861	8.40378	27.0363	7.5766	9.74007	8.79265
ame-miR-6038-5p	--	TATGTTTCTGTCTTATTTCATT	--	NC_007071.3	+	13825885	13825959	AAAGCCGUCUUAUGUUUCUGUCUUAUUUCAUUGUAAAAUUGCGAUAUGAAAUAUGACAUAAACUUAAGCUGGGUA	--	--	2.7379	1.43534	5.24218	15.3224	13.5512	26.584	24.9206	15.0304	4.44058	8.85568	12.7697	1.35463	0	0	4.59735	3.73717	1.53897	16.1326	13.0643	5.46753	23.1205	7.26864	11.6282	14.4125	6.19226	9.23191	0	1.88518	1.59866
ame-miR-6046-3p	--	TCGACGAGAATTCCGTGACCGGT	--	NC_007079.3	+	11230401	11230482	CACUUAAGGCACGGUUACGGUUCUCUUCGCUGUCCUUCGCGAGUUUAAAUCGACGAGAAUUCCGUGACCGGUCCUAGGUGUG	--	--	3.42238	1.43534	1.31055	6.01952	10.3834	8.1229	7.7877	12.8832	3.8855	2.59191	2.70873	1.35463	2.26553	0.86684	4.59735	3.05768	2.56494	13.0805	14.9307	5.77128	5.99419	8.17722	6.64467	4.50391	3.09613	0.659422	12.6277	1.88518	0
ame-miR-993-3p	--	GAAGCTCGTCTCTACAGGTATCT	--	NC_007085.3	+	2418122	2418210	GGCACAUUCGUGAUCUACCCUGUAGAUCCGGGCUUUUGUAGAAUUGUAAAUAUCAGAAGCUCGUCUCUACAGGUAUCUUACGGAUGACA	--	--	447.647	394.719	482.936	812.908	2138.81	1611.29	701.672	864.246	445.538	847.338	440.362	869.671	1085.19	632.793	521.799	486.511	652.522	559.844	474.049	687.39	432.438	438.844	475.924	499.034	355.17	515.668	813.222	484.49	653.054
ame-miR-6060-5p	--	ACGGGTACGACGTTGGCAACGT	--	NC_007071.3	+	13479079	13479149	AGUAAGGAGCACGGGUACGACGUUGGCAACGUGAACAACCGCGUUGCCCCCUUGUCCCCGAGAUCCAAACC	--	--	0	2.87068	0	12.3126	10.0314	47.2605	7.00893	15.0304	40.8903	40.8225	17.8002	0	11.3277	18.2036	0	0.339742	4.10391	3.48812	7.83861	8.50505	11.1321	8.17722	5.81408	1.80157	6.19226	0	0	0.628392	0
ame-miR-3730-5p	--	ACAACGAGGGTGAAGATTGCGTG	--	NC_007074.3	+	6958614	6958707	UAACUUCAUUAUGUAUCGCGAUGAACAACGAGGGUGAAGAUUGCGUGUAUUUGUAAAUUCGCAUCUCUAUCCUCGUUUCUGUAUCAUCCCAGCU	--	--	0.684475	0	0	2.73614	0.879951	0	3.89385	3.22079	1.48019	1.29595	0.773922	2.70926	0	1.73368	0	0	3.07793	3.05211	5.59901	1.82251	0	0.90858	2.49175	2.25196	0	0.659422	0	1.88518	0.799332
ame-miR-9880-3p	--	ATCGGCTTTCATCGGATGGGG	--	NC_007070.3	+	21635109	21635202	AUCGAGGGUGAAAACGCUCCACCUCGGCGAAAGCCGAUACGACCUCGCCGGCUUGCGUUUUGCAUCGGCUUUCAUCGGAUGGGGUAUUGUCGGC	--	--	2.7379	0	0	0	0	0	0	0	0	0	0	0	0	0.86684	0	0.339742	0.512989	0.872031	0	0	0	0	1.66117	0	0	0	0	0	0
ame-miR-263b-5p	--	CTTGGCACTGGAAGAATTCAC	--	NC_007073.3	+	7491899	7491989	AAGGUUCUGGCGGGUCUUGGCACUGGAAGAAUUCACAGAUGUGCAGUGUAUAAUCGUGGAUCUUGCAAUGCCAUCACUUGCUGGAUACCGA	--	--	1577.03	1649.21	2229.89	611.254	744.79	890.565	639.37	761.717	733.62	677.784	585.859	1062.03	899.417	837.367	1627.46	1518.31	1583.08	284.718	263.153	334.431	483.817	510.622	569.78	606.677	494.938	783.393	578.347	775.435	736.585
ame-miR-124-3p	--	TAAGGCACGCGGTGAATGCCAAG	--	NC_007080.3	+	10394030	10394106	UGCUCCUUGCGUUCACUGCGGGCUUCCAUGUGCCAACUUUUCAAAAUUCAUAAGGCACGCGGUGAAUGCCAAGAGCG	--	--	39.0151	61.7196	17.6924	3.55699	3.16782	2.21534	5.45139	5.90478	9.62125	15.9834	10.448	27.0926	20.3898	28.6057	18.3894	18.6858	43.604	1.74406	0.373267	20.0476	5.13788	4.5429	4.9835	3.15274	31.4036	10.5507	63.1383	45.5584	16.3863
ame-miR-9876-3p	--	TGGGATGGATCGATAGAACGAGT	--	NC_007074.3	+	6204389	6204488	AGUGGUAUGCCCGUUUUAUCCAUCGAUGCACGAAGCUGAAACUUAGCUUUCAACUUCAAGUUUUCCGUGGGAUGGAUCGAUAGAACGAGUGUUCCCUCUU	--	--	0	0	0	0	0	0	0	0	0	0	0	0	2.26553	0	0	0	0	0	0	0	0	0	0	0	0	0	0	0	0
ame-miR-6049-5p	--	AGGAACGGAGGAATAGACGGT	--	NC_007072.3	+	3982866	3982946	AGGCGGAGGUAGGAACGGAGGAAUAGACGGUGGUGCGAUACCCGCUACACCACCGACGAUCAGCCGUUACCACCACCGCUA	--	--	8.2137	7.1767	2.62109	6.01952	6.15966	6.64601	7.00893	1.0736	7.95603	7.12775	7.73922	1.35463	1.13277	4.3342	4.59735	6.4551	12.3117	2.18008	4.4792	4.55628	4.28157	1.81716	2.49175	1.35117	2.65383	3.95653	7.5766	1.88518	11.99
ame-miR-6047a-5p	--	AGTGGACTGACTGGCCTGTGCT	--	NW_003378191.1	+	170663	170737	UGUUUUGUUUAGUGGACUGACUGGCCUGUGCUGCUUCCCGCAGUCCACAGCCUACAGUCCACAAUUUCCUGAUCU	--	--	6.16028	14.3534	7.86327	55.5437	48.5733	30.2763	24.1419	28.4503	52.5468	47.3023	47.9832	16.2555	29.4519	32.9399	2.29868	20.3845	12.8247	48.8337	48.898	58.3203	35.9652	31.8003	34.0539	22.0692	25.2113	17.145	17.6787	24.5073	15.9866
ame-miR-2944-3p	--	TATCACAGCAGTAGTTACCTGGT	--	NC_007084.3	+	1395048	1395172	ACUCCAGAAAAUUUAGAUGAAAGAAUUCGGAGGAACUCUUGCUGUGAUAUGUUGCCGUAAAAGAUUCAUAUCACAGCAGUAGUUACCUGGUAUUCUUUCGCCUUUCUUCACCUUUACCAAGGAGC	--	--	95.8265	134.922	83.2196	44.0519	66.7003	124.797	271.791	221.698	64.5734	169.986	184.967	151.718	130.268	119.624	110.336	95.4676	67.7145	59.2981	66.8148	58.0166	169.55	189.893	111.298	232.852	196.383	240.03	106.072	83.8903	113.105
ame-miR-3759-3p	--	GACTCACGTCGACTGGGTGTCCGC	--	NW_003378248.1	+	1156	1247	GGCUACUCGGAGGCUAGUUAUGACGGAGGGUCUGAGAGCGGGGGUUCCUGUUGGUGCGGGACUCACGUCGACUGGGUGUCCGCGCUAAGCUC	--	--	189.6	587.054	87.8066	33.9282	83.5953	152.12	156.533	88.035	65.8686	60.4778	59.2051	162.555	377.211	509.702	301.127	63.5318	160.565	55.81	64.5752	122.716	96.7634	283.477	171.931	63.5052	102.172	102.87	967.279	129.763	62.7476
ame-miR-31a-5p	--	GGCAAGATGTCGGCATAGCTGA	--	NC_007077.3	+	6341616	6341715	AUCACGAUUCUAACUGGGCGCCUCGAAGGCAAGAUGUCGGCAUAGCUGAUGCGAUUUUAAAAUUCGGCUGUGUCACAUCCAGCCAACCGAACGCUCAGAC	--	--	6234.89	14201.3	8209.91	13597.8	21208.9	18074.2	12244.6	20060.2	34997.7	23813.1	13959.2	12932.6	19551.6	21045.1	9872.81	11326	15276.8	13441.5	12390.2	15223.1	11178.3	12810.1	11804.3	10561.7	13791.9	9282.02	17645.9	10130.3	14644.6
ame-miR-282-5p	--	GATTTAGCCTCTCCTAGGCTTTGTCTGT	--	NC_007083.3	+	8474136	8474227	GGACAGAGUAACUUGAUUUAGCCUCUCCUAGGCUUUGUCUGUAUAUAAAGAACGGAGACAUAGCCUAGAAUAGGUUAGGUCAGGGCUCGUUC	--	--	125.943	160.758	66.1826	28.7295	33.4381	85.6597	56.0714	123.464	1189.33	1183.42	192.32	90.7601	229.952	164.7	75.8563	93.7689	62.5846	38.8054	33.594	40.7027	65.9361	43.6118	123.757	174.301	597.553	376.53	244.977	309.797	571.123
ame-miR-989-3p	--	CGTGATGTGACGTAGTGGTTCT	--	NC_007071.3	+	14359909	14360001	CAGAAUCACCGAUAUUUAAGUAUGGGUGGAGAGAGCGGGGAGAGCAAACGAUUCGUCGUCCUCCGCCCGGCGUGAUGUGACGUAGUGGUUCUC	--	--	82.137	100.474	70.7695	148.573	137.976	81.229	129.276	92.3294	179.473	186.185	122.667	105.661	78.1609	100.553	45.9735	129.782	82.5912	116.416	154.159	157.04	161.843	194.436	119.604	94.5822	84.4801	81.1089	90.9192	88.6032	142.681
ame-miR-3049-5p	--	TCGGGAAGGTAGTTGCGGCGGAT	--	NC_007076.3	+	3983815	3983934	UGCAGGAGUAAAAGCAAUUGAAUCGUGUUCCCAGGUCGGGAAGGUAGUUGCGGCGGAUUUGGUCAACUGCAAAAGUCCGUCCAACUCCUUUCCGUCUUGGUGGCGCGAAUUCCUCCUCCU	--	--	56.8115	60.2843	70.7695	17.5113	32.9102	29.5378	28.0357	35.9655	40.3352	46.6543	20.5089	75.8592	45.3107	70.214	75.8563	55.378	80.0262	32.7012	22.0228	16.4026	28.2583	23.6231	29.901	28.3747	23.8844	39.5653	45.4596	40.8455	40.7659
ame-miR-981-3p	--	TTCGTTGTCAACGAAACCTGCA	--	NC_007071.3	+	11334461	11334554	GGGAAUGGAUGCAAACGUCUGGGUUUCGUGACAGGCGAGCCGUUCUUUACGACUUGGUUCGUUGUCAACGAAACCUGCACGAUCUGCAACCAAA	--	--	152.638	86.1204	102.223	8.75566	10.9114	23.6303	9.34524	13.9568	8.88115	25.2711	27.4742	10.837	35.1158	40.7415	91.947	79.16	183.65	4.79617	1.1198	8.2013	17.1263	12.7201	27.4093	14.8629	15.0383	55.3914	138.904	76.6638	44.7626
ame-miR-375-3p	--	TTTGTTCGTTCGGCTCGAGTTA	--	NC_007072.3	+	5038235	5038334	AUCGAUUGAAUUAUCAGUUUGGUGCAUCGAUCCUAACGAUCAACAAACUUUUCACUUGAAAGUUUGUUCGUUCGGCUCGAGUUAUCAAACUGAAUGGAUG	--	--	788.516	858.333	562.224	5325.36	6080.46	4507.47	5381.3	2654.47	2429.74	1834.85	2357.37	849.352	1011.56	1424.22	802.238	862.946	1240.41	7642.48	7675.12	11319.3	3402.99	5510.54	5749.3	1603.39	2242.48	1519.31	2336.12	894.516	651.456
ame-miR-3756-5p	--	CTGATTTCTTTCATAAGGAGGA	--	NC_007083.3	+	108960	109095	AAGCAUACAAAUGUCAUCUGAUUUCUUUCAUAAGGAGGAUUUCAAAAAUAAUAUUGCAAUAUUGUUUUUUACAAUAUUGCAAAAAAUUUUUGAAAUUCUUCUUAUGAUAGAAAUCAGCUUUAUCAUUUGUAUGCUC	--	--	25.3256	15.7887	23.5898	165.81	199.925	142.52	81.7709	114.875	98.6178	98.7085	143.95	44.7027	43.0451	31.2062	41.3762	34.314	18.9806	115.108	125.418	99.9343	118.171	59.0577	42.3598	114.85	73.4225	70.5581	60.6128	36.1325	29.5753
ame-miR-1-3p	--	TGGAATGTAAAGAAGTATGGAG	--	NC_007085.3	+	4198820	4198902	CCGGGCGAUGCUGUUCCGUGCUUCCUUACUUCCCAUAGUGGAUGCGACGUAUGGAAUGUAAAGAAGUAUGGAGCUGCGCCCGG	--	--	26860.9	19292.4	27651.2	7656.82	10254.2	11758.3	9887.27	11022.1	10821.3	14458.5	12341.4	19113.8	21784.2	23045.8	18617	26525	25615.1	7124.93	7158.89	10239.8	10331.4	13816.8	11489.5	9544.69	9210.54	8906.81	17241.8	19311.7	14441.9
ame-miR-6040-3p	--	TAGTACGGGCAGTACTGGGA	--	NC_007080.3	+	11872753	11872831	GGCAUAUUCGAGACCUCAGUCCAGCCUUGUACUGUGUUGCGUAACUCCAUAGUACGGGCAGUACUGGGAAAUCGUGUGU	--	--	128.681	175.111	61.5956	35.2963	48.0453	203.073	25.6994	79.983	20.1676	220.96	83.5836	173.392	254.873	206.308	108.038	103.282	76.9483	27.033	27.6218	71.6854	108.752	855.882	604.665	99.9869	291.036	253.877	313.166	220.566	136.686
ame-miR-3049-3p	--	TCCGTCCAACTCCTTTCCGTCT	--	NC_007076.3	+	3983815	3983934	UGCAGGAGUAAAAGCAAUUGAAUCGUGUUCCCAGGUCGGGAAGGUAGUUGCGGCGGAUUUGGUCAACUGCAAAAGUCCGUCCAACUCCUUUCCGUCUUGGUGGCGCGAAUUCCUCCUCCU	--	--	0	0	0	0.273614	0.17599	2.21534	0	0.536799	1.29517	0.647977	2.32177	4.06388	4.53107	6.06788	0	1.01923	0	1.30805	0.373267	1.21501	1.71263	2.72574	0	1.80157	1.32691	0.659422	0	0.628392	1.199
ame-miR-252a-5p	--	ATAAGTACTAGTGCCGCAGGAG	--	NC_007084.3	+	7005854	7005953	AAUCCUGUCUUGUUCAUAAGUACUAGUGCCGCAGGAGUGACUAGGUUGGGUUAGAAAUUACCAUAUCUCCUGCUGCUCAAGUGCUUAUCAAUGGGUCCGG	--	--	1167.71	1238.7	893.137	441.614	558.417	703	429.881	562.028	532.314	730.486	415.983	903.537	1070.46	1265.59	691.902	742.677	823.347	590.801	507.27	926.747	496.662	1214.77	858.823	323.381	474.15	572.378	1363.79	1199.6	739.382
ame-miR-305-5p	--	ATTGTACTTCATCAGGTGCTCTG	--	NC_007073.3	+	10532413	10532502	GGAGGCUGCAUGUUAAUUGUACUUCAUCAGGUGCUCUGGUGAACUCGAUACCCGGCACCUGUUGGAGCGCAAUUCAUAUGACUGUGCCCU	--	--	76275.2	95969.7	90126.9	115902	94978.7	66392.2	95383	73341.7	65472.6	54029.8	85255.3	67212.6	57110.7	67426.2	127482	124636	86544.8	92372	75482.1	58472.5	70855.6	40072	58321.1	86133.3	69309.1	89630.6	85037.2	57921.7	78074.4
ame-miR-3477-5p	--	TAATCTCATGCGGTAACTGTGAG	--	NC_007071.3	+	3363469	3363567	UUUGGUAGCGUUGGAGUGGGUAAUCUCAUGCGGUAACUGUGAGUGUGUGAAUUGUAAAAGCUCAUAUUACCUCGUGGGGUUUCCCACCCGUUACCAUUA	--	--	1569.5	1776.95	1516.3	1802.3	2202.52	2351.21	1710.18	2090.83	2688.77	2660.81	2396.06	1154.14	1954.02	1738.01	1689.53	2079.22	1971.93	2473.08	2580.4	2719.79	2321.47	3066.46	2847.24	1933.53	1811.24	2319.19	1560.78	1930.42	1603.06
ame-miR-6062-3p	--	TACGATATTGGTATTTAGGACA	--	NC_007072.3	+	8179856	8179935	CGUAUACGUUCGUAUAAAUACCGAUAUUUGUAUAUAUAUUCGUACAUAUACGAUAUUGGUAUUUAGGACAAACGUAAUUU	--	--	0	0	0	1.36807	1.23193	1.47689	1.55754	1.0736	1.11014	0.215992	1.16088	2.70926	0	0.86684	2.29868	0.339742	1.02598	1.74406	1.49307	0	0	0	0.830583	0.450391	2.21152	0.659422	0	0	0
ame-miR-9879-3p	--	GTACCGTGGAACAAGGAAGTGGC	--	NC_007075.3	+	16324184	16324264	UGAAAUCAUUUCACCUUACACUUGUCCACGGUUUCCCGAGGGGAUAGGGUACCGUGGAACAAGGAAGUGGCAAAGAUAUUA	--	--	0	0	0.655273	0.273614	0.17599	0	0	0	0.740096	0.431985	0.386961	0	0	0	0	0	1.53897	0	0	0	0	0	0	0.900783	0	0	0	0.628392	0
ame-miR-3791-3p	--	TCACCGGGTAGGATTCATCCA	--	NC_007084.3	+	1395544	1395636	AAUAUAGAGACUGCUGUCGGAUGAAAUCUCGUCCGGUGUGGUUGGAAAAAAAAAACCUCACCGGGUAGGAUUCAUCCAAUGUCCGCCUCUGUU	--	--	4.79133	20.0948	3.27636	7.93482	4.04777	11.8151	28.8145	23.6191	14.0618	36.7187	30.183	9.4824	15.8587	12.1358	6.89603	11.2115	5.64287	4.79617	10.4515	11.8463	10.2758	31.8003	15.7811	32.4282	44.2304	23.0798	25.2553	16.024	13.5886
ame-miR-6001-5p	--	GTAGGTAACGACTGATGGGAAC	--	NC_007082.3	+	2707108	2707175	AGGUAGGUAACGACUGAUGGGAACACUCUGAGAUUUUCUUUAAUGUUCUCUUUGGUUGUUACCACUAG	--	--	1099.27	1406.63	864.305	0.820843	57.0208	1235.42	584.856	588.868	85.6661	2088.43	1266.52	1712.25	1091.99	1963.39	1261.97	838.144	1529.73	542.403	307.945	716.55	3386.72	6951.54	5218.56	1302.53	1898.37	1485.68	5268.26	2172.66	2883.19
ame-miR-6055-5p	--	AAGACGAATAGCTGTGTGTCGC	--	NC_007072.3	+	12043640	12043717	AACGGAGAGAAAGACGAAUAGCUGUGUGUCGCGACGGAGUGGAAAGGGACGCGCGGCUAUUCCUCUCUUUCUCCCUCC	--	--	2.05343	2.87068	1.96582	1.64169	1.93589	2.95378	2.33631	2.14719	2.40531	0.863969	0.386961	0	0	0.86684	2.29868	0.339742	1.02598	0	1.1198	0.607504	1.71263	3.63432	0.830583	0.900783	2.21152	1.31884	2.52553	1.88518	0.399666
ame-miR-6064-5p	--	TTTGAAATTTTGCAACGAGACG	--	NC_007074.3	+	9166798	9166882	GAAAUGUUCUUUUGAAAUUUUGCAACGAGACGAUAUUAAUCCACGUUGCAAUGUCUCGUCGCAAAAUUCCACGAGGAAUCGUUCU	--	--	0	0	1.31055	0	0.879951	0.738446	0.77877	5.36799	0.92512	0.647977	1.54784	0	0	1.73368	4.59735	2.03845	0.512989	1.30805	1.1198	0.911255	0.856313	0	1.66117	0.450391	1.32691	0.659422	0	2.51357	1.99833
ame-miR-2788-3p	--	CAATGCCCTTCGAAATCCCAAA	--	NC_007070.3	+	211099	211205	AGGUUGGAGUUCGUUGCGGCAGGGUUGGGGUUUCUAUGCGGCAUGUGCCUUGCUUUGAGAAAUGCAAUGCCCUUCGAAAUCCCAAAAAUGUCCAACGCUUAUCAACA	--	--	301.169	162.193	219.516	6.56674	14.9592	10.3382	19.4693	10.1992	5.55072	14.4715	11.9958	143.591	66.8333	80.6161	179.297	189.576	51.8119	9.59234	3.3594	7.89755	18.8389	29.0745	19.1034	13.5117	19.0191	46.1595	108.598	80.4341	50.7576
ame-miR-6012-3p	--	TTCGGCGATGAGATCAGCCTGT	--	NC_007073.3	+	1733943	1734027	GGCAGGGUUAGCAGGCUGAUAUUGUCGGGCGGGGUGUGGAACAAGUAAGUCAUUUCGGCGAUGAGAUCAGCCUGUCGAACCCUGC	--	--	28.748	31.5775	22.2793	1.09446	1.23193	1.47689	1.55754	6.97838	3.33043	4.75183	3.86961	14.9009	13.5932	8.6684	34.4801	18.6858	33.3443	2.18008	0.373267	1.51876	1.71263	0	0	3.60313	8.40378	3.95653	17.6787	22.3079	12.7893
ame-miR-9883-5p	--	TTCGGGCGGGCTCGGGCGAGA	--	NC_007077.3	+	1390891	1390966	CUCGGAAAAAUUCGGGCGGGCUCGGGCGAGAUCGCGAUACCUCGUCCGAUCUCGCCCGAAUUUACCCGACUCGCUU	--	--	0	0	0	0.273614	0.703961	0	0.77877	0.536799	0.555072	0.431985	0	0	0	0	0	0	0	0	0	0.303752	0	0	0	0	0	0	0	0	0
ame-miR-9865-5p	--	TGATTTATGTGGTGATTGTGC	--	NC_007080.3	+	1797917	1798010	AAGAUGGAAUUGAUUUAUGUGGUGAUUGUGCAGUAGCACAAUUAGAAGCUGAAAAACCACUGCACGAUACAUUACAUAGAUUACUUCCUAUUAA	--	--	8.89818	11.4827	5.24218	33.381	24.2866	23.6303	21.0268	6.97838	17.9473	24.1911	12.7697	9.4824	12.4604	8.6684	6.89603	7.13459	7.18184	20.9287	47.4049	33.7164	19.6952	37.2518	16.6117	13.9621	9.73069	12.529	20.2043	13.1962	22.781
ame-miR-29b-3p	--	TAGCACCATTTGAAATCAGT	--	NC_007077.3	+	8892775	8892874	AUUUAAAGACAAUAAGAAGAUAGAGGUACUGACUUCUAUGCGUGCUGGGGUUUGUGCUAAAUCUCCUAGCACCAUUUGAAAUCAGUACUACUCUUCUUAG	--	--	404.525	399.025	458.691	180.859	263.633	260.671	214.941	209.888	171.332	233.056	261.586	556.752	333.034	329.399	358.593	379.492	599.684	153.041	58.9762	183.162	263.744	259.854	303.994	262.128	297.228	416.095	694.522	437.046	447.626
ame-miR-6061-3p	--	GACGTTGCACGTTACCACGCCG	--	NC_007076.3	+	6629421	6629499	UUGUCAUCGGACGUGGUACAUGCCGAACGUUCGUUCUCGUAAUAAAUGACGUUGCACGUUACCACGCCGGAUGUCACUC	--	--	2.7379	4.30602	5.24218	3.00976	3.16782	8.1229	1.55754	1.0736	7.03091	5.39981	4.25657	16.2555	5.66384	5.20104	0	6.11536	3.59092	0.872031	0.746534	2.73377	4.28157	0	1.66117	2.25196	1.32691	5.27537	7.5766	6.59811	2.398
ame-miR-6056-5p	--	GAGGGACGAGGAGGGAGGTT	--	NC_007082.3	+	4226133	4226210	AAGAAACGUAAGAGGGACGAGGAGGGAGGUUUAACGAGGGAAGUUGGCGAUCGCUCGUUUCGUUCAUUCACGGGGAUG	--	--	0.684475	0	0	0	0.703961	2.21534	0	0	0	0.647977	1.54784	0	0	0.86684	0	0	0.512989	0.436015	0	0.303752	0.856313	1.81716	1.66117	0	0	0	0	0.628392	0
ame-miR-980-3p	--	AAGCTGCCTTTTGAAGGGCAACA	--	NC_007077.3	+	6643088	6643173	AGCUGAUUACGAUGCGGCUCGUCAUCGGGCACUUUGCUAUUUUUUAAACGCAAGCUGCCUUUUGAAGGGCAACACCGUACUCAGUG	--	--	5.4758	1.43534	0	0	1.40792	0.738446	0	1.0736	0.555072	1.51195	1.16088	1.35463	2.26553	6.06788	0	3.05768	4.6169	2.18008	1.86634	0.911255	0	0	2.49175	0.450391	2.21152	3.95653	10.1021	7.8549	2.398
ame-miR-927b-5p	--	TTTTAGAATTTGTACGCTCTGT	--	NC_007084.3	+	2777103	2777218	UUCGACAGUGUGUUACGUUAUUUAUUUUAGAAUUUGUACGCUCUGUUGUCACAAAUGAUUUCACAGAGCGUACCGAUUCUUUAAUAAGUGUCGUCAACAAUUAUCAACCCUUGAGG	--	--	184.808	83.2497	186.097	11.4918	14.9592	20.6765	10.124	23.6191	12.0266	19.8713	29.409	51.4759	44.1779	52.0104	112.635	114.493	222.124	13.5165	6.71881	9.4163	5.13788	12.7201	18.2728	22.5196	10.6153	22.4203	42.9341	39.9029	31.9733
ame-miR-3478-3p	--	CACACCGGACGAGATTTCAT	--	NC_007084.3	+	1395549	1395626	AGGCGGACAUUGGAUGAAUCCUACCCGGUGAGGUUUUUUUUUUCCAACCACACCGGACGAGAUUUCAUCCGACAGCAG	--	--	0.684475	5.74136	0	2.73614	2.99183	5.90756	5.45139	4.29439	4.07053	3.45588	2.70873	0	2.26553	0	0	1.69871	5.64287	2.18008	1.1198	3.34127	3.42525	2.72574	2.49175	1.35117	0.884609	1.97827	17.6787	5.02713	3.59699
ame-miR-3720-5p	--	ATACGGTGATGAGTTTAAACAG	--	NC_007072.3	+	7680289	7680428	CUGAGGUUCAUACGGUGAUGAGUUUAAACAGUUUACACCCGAGUCUGGUUUCGAUCGAACCUCAAUUUUCUGGGGAUCUCGUUCCAGAUUAUGAAAGAGUAAACGUUUGUAGAGUCAUAGUUACGCUGAGUAUGAACUUC	--	--	109.516	127.745	76.0116	156.507	180.566	107.075	4698.32	128.832	137.843	137.803	84.3575	82.6323	135.932	207.175	62.0643	112.115	113.37	128.189	146.321	106.009	139.579	231.688	171.1	111.247	162.768	100.892	166.685	176.264	117.502
ame-miR-71-5p	--	TGAAAGACATGGGTAGTGA	--	NC_007070.3	+	1245684	1245783	GUCCUCCUUCGGGCGGAUUCCGUCUGAAAGACAUGGGUAGUGAGAUGUUCUCACGCUAUCGCGUCUCACUAUCUUGUCUUUCAUCCGGCGUUCGUUCUGC	--	--	4530.54	4686.39	4686.51	14521.5	15763.4	14723.1	12342.7	16881.8	14986	20344.1	10731.6	8638.46	8358.69	6522.97	4162.9	4194.8	4388.62	11649	12411.9	12936.5	14444.3	15810.2	11861.6	9166.37	10828.9	9102	7058.87	7091.72	7988.13
ame-miR-6005-5p	--	ATATGAACTCTTATGTACGTGA	--	NC_007075.3	+	6903412	6903574	CGCACUGUCGACUAGUCGUCAAAGAUUAGAUCGUCAGCAACUUAAGUUUAAGAGAACAUAUGAACUCUUAUGUACGUGAUUACGAUUUCACAUGCGUAAGAGAUUAUAUGUUUUCUUGAAGCUAAUAAUCAUCGAAGUAGUCAUUGAUGAUAACUAGUCGAUA	--	--	418.214	543.994	339.431	455.294	311.503	581.157	273.348	447.69	628.527	588.795	773.148	273.635	431.584	532.239	358.593	504.517	601.736	359.713	576.698	641.22	441.858	527.885	505.825	449.941	683.802	297.399	411.662	451.185	452.822
ame-miR-1000-5p	--	ATATTGTCTTGTCACAGCAGT	--	NC_007076.3	+	3662119	3662209	ACGUCGCCGGGGAUAUUGUCUUGUCACAGCAGUACGCCUUUAAAGAGUUACUGGUGUGAUGGGACAUUGUCCUCGUCCCGUGGCCCUUCGU	--	--	1.36895	1.43534	1.31055	0	0.879951	0	2.33631	0.536799	1.11014	0.647977	1.54784	0	0	0.86684	2.29868	0	2.56494	0.436015	2.2396	1.82251	0	0	0	1.35117	0	0.659422	12.6277	5.02713	0.399666
ame-miR-3727-3p	--	TTCGCGAACGCGCTCCCGCTAA	--	NC_007073.3	+	12291185	12291250	UCGCCAGUCGGUCGCGCGUUACCGAGCCAAGUGGAUGAGUUCGCGAACGCGCUCCCGCUAAAAGCU	--	--	1.36895	0	2.62109	0	0.35198	0	0	1.6104	0.185024	0.431985	0.773922	0	6.7966	0	0	1.01923	3.59092	0	0	1.82251	0	0.90858	0	0	0.442304	2.63769	2.52553	3.14196	0
ame-miR-927a-5p	--	TTTTAGAATTCCTACGCTTTACC	--	NC_007077.3	+	7594659	7594758	AGAUAAAAGCGUGGUAUUUGUUUUAGAAUUCCUACGCUUUACCGAUGUUCGAAGUGGCAAAGCGUUUGAAAUCUGAAACGAAUGCGCAUAAACCUUCAUC	--	--	1223.84	793.743	1068.75	215.334	234.243	320.485	224.286	351.603	309.36	418.593	495.31	838.515	610.561	684.803	1445.87	1131.68	1694.4	154.349	110.487	162.203	361.364	294.38	316.452	375.626	352.517	526.219	646.536	650.071	564.728
ame-miR-275-3p	--	TCAGGTACCTGAAGTAGCGCGCG	--	NC_007073.3	+	10532636	10532735	AAACGUUACUUGUCGUGCGCAACGCGCGUUACUCGGGUACUUUAGGCUGUGCCAAUUUCGAAUCAGUCAGGUACCUGAAGUAGCGCGCGCUGCGGCGAAA	--	--	18039.3	20894.2	16968.9	7900.61	10275.2	12578.7	12463.4	11936.8	7731.04	13712.7	15655.7	19525.6	19506.2	14592.4	15768.9	17802.5	12884.7	12760	12294.7	15294.2	15664.5	19364.6	13531.9	14516.6	14697.8	18459.2	21148.8	17103.9	14482.7
ame-miR-3732-3p	--	CGACGCCATGTTTGGTCTCATCT	--	NC_007074.3	+	13513238	13513371	AAUCGUCGGAGCAUCAUUGUGUGUGUUUGUAUGCUUUACUACUUUCUAUCAAAUUGUCUGGGUUUCUCCUUACCCUUUCAGUGAAAGUUGGGAAAUGCGUUUGGCGACGCCAUGUUUGGUCUCAUCUUUUGAUA	--	--	49.2822	55.9783	56.3535	883.501	4122.92	221.534	1341.82	343.551	555.812	154.002	194.254	158.491	81.5592	145.629	241.361	70.6664	133.377	483.541	422.165	392.144	311.698	194.436	269.94	396.344	183.114	243.986	202.043	58.4404	81.1322
ame-miR-92c-5p	--	AGGTTGGGATGTGGGCATTATTTG	--	NC_007084.3	+	8056244	8056325	GGAUACUGGCAGGUUGGGAUGUGGGCAUUAUUUGUUGCAAGGUUAGAUCAAAUUGCACUCGUCCCGGCCUGCUGGAUCUAGU	--	--	0	0	3.93164	0	0.703961	0	0	0	0.370048	0.647977	0	4.06388	2.26553	0	0	1.01923	0	0	0.373267	0.303752	0	1.81716	0	0	1.76922	1.97827	2.52553	0.314196	2.398
ame-miR-2765-3p	--	CAATGGGGTACGAGTTTCCTTC	--	NC_007078.3	+	5128388	5128476	AUUACUGUGUCGAGGAUUGGUAACUCCACCACCGUUGGCGGAAUCUAAUAGCCAAUGGGGUACGAGUUUCCUUCUCUCGGCGCGAAAUG	--	--	3.42238	14.3534	5.24218	0.273614	0	0.738446	0	0	1.66522	4.31985	3.86961	0	4.53107	12.1358	13.7921	14.2692	13.3377	0.872031	0	0.303752	0	4.5429	0.830583	2.70235	11.4999	17.145	7.5766	2.51357	2.79766
ame-miR-6051-3p	--	AAAATTGCGCACGCTCTGAATAT	--	NC_007078.3	+	1872073	1872148	CUUUAUUUGUAAUCAGAGCUUGUGUAAUUUUCUCUUGAUCAAGAAAAUUGCGCACGCUCUGAAUAUAAUCUAUAAA	--	--	19.1653	18.6594	19.6582	79.3482	98.3785	49.4759	38.9385	30.0607	38.855	26.1351	39.0831	13.5463	16.9915	28.6057	22.9868	29.5576	24.6235	49.7058	46.6584	33.1089	29.1146	21.8059	25.7481	44.1384	18.1345	34.2899	27.7809	27.335	28.3763
ame-miR-9888-5p	--	TGGTGGTCAAGCAAGTAGAACGTT	--	NC_007074.3	+	4859722	4859800	AGGUGAGCGGUGGUGGUCAAGCAAGUAGAACGUUAGAGGAACGUAGACGUUCUAUGCUUGACCAUCAUUGGCCAGUUCC	--	--	27.379	25.8361	22.9345	14.7752	24.2866	16.2458	22.5843	42.4071	14.4319	11.0156	14.3176	18.9648	19.257	19.9373	27.5841	14.6089	28.7274	9.15632	18.2901	11.5426	5.13788	6.36006	4.9835	10.359	12.8268	12.529	10.1021	11.3111	13.189
ame-miR-6047b-3p	--	AGCACAGGCCAGTCAGTCCACT	--	NW_003378191.1	+	170663	170735	AUCAGGAAAUUGUGGACUGUAGGCUGUGGACUGCGGGAAGCAGCACAGGCCAGUCAGUCCACUAAACAAAACA	--	--	2.05343	0	0.655273	1.9153	0.703961	2.21534	0.77877	2.68399	0.555072	1.29595	0	0	0	3.46736	2.29868	0.339742	3.07793	3.05211	1.49307	4.86003	1.71263	1.81716	0.830583	1.35117	1.32691	3.95653	0	3.14196	1.199
ame-miR-3719-3p	--	TACGGATTGCGTGACTTTTCGA	--	NC_007072.3	+	7585524	7585658	AAUGGAAUCGGCGCGGUCCACUAUACCGGGUGACCGAAAUGUCGCGCAAACUGUAUUGAAACGGCGAUCGGGAUACGGAUUGCGUGACUUUUCGACCACCCAGUGUGUGAAACGCACCCACCCCCAAAGUCCGUA	--	--	69.132	68.8963	77.3222	45.42	47.1654	53.1681	33.4871	103.065	64.9434	71.2775	75.0705	65.0221	63.435	69.3472	55.1682	73.3843	110.806	48.3977	45.1653	39.7915	68.5051	49.9719	68.1078	102.239	105.268	103.529	85.8681	59.6972	113.105
ame-miR-33-5p	--	GTGCATTGTAGTTGCATTG	--	NC_007070.3	+	27079814	27079913	UAUUUAUUUGAUUGCUUACCUGUUACAACUGUGCAUUGUAGUUGCAUUGCAUGAAAUAUAACUAUGCAAUACUUCUACAGUGCAACUCUUGUGGCAGAUU	--	--	6.16028	10.0474	3.27636	7.93482	11.2634	19.1996	8.56647	7.51518	8.88115	17.7114	8.12618	8.12777	10.1949	13.0026	0	2.3782	3.07793	16.1326	14.5574	20.0476	3.42525	10.903	17.4423	7.20626	15.4806	5.9348	12.6277	12.882	8.79265
ame-miR-6053-5p	--	ATACGAAAGACCGCGCGGATGT	--	NC_007070.3	+	26573156	26573243	AAUCGUCUCAAUACGAAAGACCGCGCGGAUGUGUCGUUAGUGUGCACGUGUUCUUUACGCUCGCGCAGUGUUUCGUAAAGAGAAGAGG	--	--	10.2671	4.30602	8.51855	36.1171	32.7342	14.7689	35.0447	31.6711	25.7183	18.5753	6.57834	9.4824	4.53107	13.0026	2.29868	4.07691	5.64287	15.2605	21.6495	10.3276	11.1321	23.6231	40.6986	5.4047	4.86535	9.23191	32.8319	3.77035	11.5903
ame-miR-283-5p	--	AAATATCAGCTGGTAATTCT	--	NC_007071.3	+	3364239	3364338	AAUAAUCUGGUGAUGUAGUCAAAUAUCAGCUGGUAAUUCUGGGAUUUUGACAAUAACCCAGGAUUCUUGCUGGUAUCCGGCUACGAACUGGACGAUCGCC	--	--	6462.13	5284.92	8529.03	14959.6	18392.2	20775.4	21908.4	23472.1	19753.7	13150.9	17130.8	7482.97	7037.88	5151.63	7686.77	6292.03	5785.49	14682.4	12766.5	13154	17120.3	15340.5	13575.1	13255.5	7273.69	7924.27	3811.03	5047.87	6711.59
ame-miR-92b-3p	--	AATTGCACCCGTCCCGGCCTGA	--	NW_003378617.1	+	2312	2405	CACGAAGCGUAUUCAAUUAGGUCAGGACUAAUGCAAAUAUGUAGUGUCGACAUCAAAUUGCACCCGUCCCGGCCUGAUUGAGUGCGCGUAAAUC	--	--	61.6028	74.6377	60.9404	31.192	33.7901	40.6145	29.5933	77.8358	27.7536	41.6865	43.3396	101.597	86.0903	103.154	59.7656	45.5255	61.5586	16.1326	18.6634	19.7439	41.9593	52.6976	49.0044	39.6344	28.7498	58.6885	83.3426	72.8934	44.7626
ame-miR-6037-3p	--	TAAGCTCTGTGTACTTTTTAC	--	NC_007071.3	+	7535390	7535476	UAUGGUGAAGGUAAUAGUCCAUAGAGCUUCAAAAAAUUGAAUCGUGCUUAAACUUUUAAGCUCUGUGUACUUUUUACAGGAUCGAAA	--	--	4579.14	3100.33	4334.63	2548.99	2708.84	3968.41	2903.25	3015.73	1780.12	2578.52	3228.03	4142.45	3655.44	3718.74	4355.99	3809.53	4494.81	1995.21	2173.53	2262.34	2407.1	1845.33	1856.35	2379.42	2039.91	2558.56	2540.69	3427.56	2993.5
ame-miR-279a-3p	--	TGACTAGATCCACACTCATTAA	--	NC_007074.3	+	9792013	9792112	AGAAAAUGAAAAAAUUUCCUGAAUUUGCCAAAUGAGUGAAGGUCUAGUGCACAGAAAAUGAAAUUGUGACUAGAUCCACACUCAUUAAGUACGUUCAGGU	--	--	2301.89	2266.4	1525.48	673.365	762.389	1566.24	922.064	1107.95	747.312	1606.33	2135.25	1832.81	2549.86	2309.26	1501.04	1492.83	1667.21	800.524	764.078	1173.7	1251.07	2028.86	1621.3	1248.03	1782.04	1252.24	2798.29	2400.77	1380.45
ame-miR-6063-3p	--	ATCGATCGATCGAAGACGCGGT	--	NC_007073.3	+	1669345	1669428	GCGAAACGCACCGGUGUCUAUCGAUCGUUGGAUUCGCAGCGGCGAUGGAUCGAUCGAUCGAUCGAAGACGCGGUGAAAAAUCUU	--	--	0	0	0	0	0.17599	0	0	0	0	0	0	0	0	0	0	0	0	0	0	0	0.856313	0	0	0	0	0	0	0	0
ame-miR-279c-3p	--	TGACTAGAGTCACACTCGTCCA	--	NC_007071.3	+	10170336	10170422	AUAUAUUCUAAUCGUUGGACGGGUGCACUCUGGUAUCAUGUGGAUUUGCUCAUGACUAGAGUCACACUCGUCCAUUGCUUGGAAUAC	--	--	1181.4	1798.48	566.156	390.448	498.932	818.936	491.404	523.915	867.023	1340.23	1189.52	999.716	1615.33	1894.91	1121.75	999.522	1290.17	726.402	686.811	1106.26	643.948	857.699	976.766	840.43	1868.29	1167.18	2419.46	2074.64	1235.77
ame-miR-7-5p	--	TGGAAGACTAGTGATTTTGTTGT	--	NC_007078.3	+	7420816	7420902	CGAGCGCCGUUGCAUGGAAGACUAGUGAUUUUGUUGUUCUACUUUCGAUAUAACAAGGAAUCACUAAUCAUCCUACAAAGGCGCUCG	--	--	47195.3	33071.7	127373	19673.7	23812.5	19588.7	30323.8	25822.2	13024.6	20322.9	19470.7	76674.7	23243.2	19698.9	94549.1	35071.6	57470.6	11002.8	10337.3	8457.66	19024.7	13554.2	13774.4	29443.4	14098	25995.7	25108.9	18051.5	30903.4
ame-miR-318-3p	--	TCACTGGGTTATGTTTGTCCC	--	NC_007084.3	+	1394890	1395007	ACGCACUGAAUAUUAUAAGUACAUCAUGGGAUGAACGUGAUCCUGUUUGACGGUAAUAAUUGAUCGUCACUGGGUUAUGUUUGUCCCAUACGAGUACUGAUUAAUCAUCGCUAUUGCA	--	--	1.36895	7.1767	0	0.273614	0.17599	2.95378	0	3.22079	3.51546	3.02389	1.93481	5.41851	3.3983	10.4021	11.4934	1.69871	0.512989	0	0	0.911255	3.42525	1.81716	0	2.25196	1.76922	0.659422	0	2.19937	0
ame-miR-6050-5p	--	GCGGGTTGTGGAGGGTGGAA	--	NC_007072.3	+	4598907	4599003	GCGAGACUCGGCGGGUUGUGGAGGGUGGAACGAAGGUAAAAGUCAAGUCUCUCUUUUAUUAUCCCCCAAUUUUCACGAAGUACGAACAAACAAGUCG	--	--	0	0	0	0	0.17599	0	0	0	0	0	0	0	0	0	0	0	0	0.872031	0	0	0	0	0	0	0	0	0	0	0
ame-miR-100-5p	--	AACCCGTAGATCCGAACTTGTG	--	NC_007077.3	+	8436007	8436106	GCUAUACUUGAUGAUACUAACCCGUAGAUCCGAACUUGUGGGCUUUUUUAUAUGUAUACCGCAAGCUCCUAUCUACCGGUACAUGUAGUCAGGCCAGCAU	--	--	11978.3	9316.79	9078.15	8730.76	9841.9	6225.83	7854.68	7057.83	6669.75	7259.93	7586.37	11124.2	9767.85	10750.5	6500.66	9604.86	7180.81	7616.75	7786.72	10046	5345.11	6697.14	6348.15	5687.09	6152.45	5082.82	10738.6	9987.97	9228.69
ame-miR-6052-5p	--	ATGCAAAAGCTAGAACTCATAGA	--	NC_007075.3	+	6138324	6138408	AAAAUAAAUUAUGCAAAAGCUAGAACUCAUAGAAUAUAAUUUCUUAUACAUCUAUGAGCGUAGAUAUUUUGCUAUAAUAAUAUUG	--	--	3.42238	7.1767	17.0371	72.2342	19.7109	16.9842	262.446	19.3248	9.80627	12.7435	4.64353	12.1917	13.5932	14.7363	25.2854	18.6858	17.9546	10.9004	19.4099	7.59379	41.103	20.8973	17.4423	34.6801	36.7113	7.91306	2.52553	3.14196	7.99332
ame-miR-6054-3p	--	CACGGTTGAACGATGTGACGGT	--	NC_007073.3	+	8495228	8495316	UGUCGUGGCACGGAUUCGAGCGCGUCACAGCGUUGAACCUGUCGCGAAACAAUCUGGCACGGUUGAACGAUGUGACGGUGGGCCGCGCG	--	--	0	0	0	0	0	0	0	0	0	0	0	0	1.13277	0	0	0	0	0	0	0	0	0	0	0	0	0	0	0	0
ame-miR-12-5p	--	TGAGTATTACATCAGGTACTGGT	--	NC_007071.3	+	3362974	3363056	AAGACAUGGGUGUGAGUAUUACAUCAGGUACUGGUGUGAUAUUCAGACAACCAGUACUUGUGUUAUACUUACGCUCAUGUCUU	--	--	416.161	465.05	458.036	422.734	615.79	807.121	513.209	622.686	635.928	652.945	811.07	368.459	581.11	520.971	468.93	461.03	468.359	636.582	624.476	690.124	612.264	556.051	699.351	625.143	468.4	826.256	596.026	679.606	436.036
ame-miR-306-5p	--	TCAGGTACTGAGTGACTCTGAG	--	NC_007084.3	+	7887398	7887524	AAUUCAGUAAGUAAGGUCAAACAAAUAUUUACUUUGUCAGGUACUGAGUGACUCUGAGUAUACAUUAAAUUACUCAAAGCAGCUUGGUACCUAACUGAGUGGAUAUUGAAUACAACAAUUUUUGAAA	--	--	39720.8	66173.5	28587.6	91407.7	91148.3	84423.5	75997.8	81894	111863	71251.3	81744.4	45917.8	64307.2	78076.2	39022.3	44446.8	45936.6	103389	107424	115583	83070.9	64800.8	89879.1	91829.4	107037	86607.8	60410.8	71981.6	65990.5
ame-miR-929-5p	--	ATTGACTCTAGTAGGGAGTCC	--	NC_007084.3	+	7057901	7058000	ACUUAACUGGGGUCAAAUUGACUCUAGUAGGGAGUCCCUGCAUUCAAUAUGGCGACUUCCUAAUAGAGUCAGGCUGACUCCUUUUAAGACGUUCAACGGA	--	--	29.4324	27.2715	20.9687	5.47229	5.45569	5.90756	2.33631	2.68399	6.66087	10.5836	11.2219	9.4824	10.1949	12.1358	25.2854	11.2115	19.4936	2.18008	4.10594	1.51876	2.56894	2.72574	3.32233	7.20626	14.1537	12.529	12.6277	17.595	8.79265
ame-miR-277-3p	--	TAAATGCACTATCTGGTACGACA	--	NC_007074.3	+	6958025	6958108	GGCAGUUGGGGCUCGUGCCAGAUGCGCGUUUACACGGGCCCUGAAUACUGUAAAUGCACUAUCUGGUACGACAUCUCUCCUGUC	--	--	418.899	368.882	508.492	529.991	702.905	961.456	969.569	493.318	1271.3	965.054	848.606	548.624	403.265	497.566	459.735	351.973	648.418	769.131	914.131	955.907	1359.83	1115.74	1022.45	845.835	658.149	690.415	540.464	530.677	456.818
ame-miR-9871-3p	--	TGCGGTAAAGGTCGGGTGAGC	--	NC_007070.3	+	27076250	27076327	ACAUAUUGACGUAAUAUCAUCCGAUCUUUAGAGCUUCUAUGAUUGGAUGCGGUAAAGGUCGGGUGAGCGUUCGUAAUU	--	--	0	0	0	0	0.17599	0	1.55754	1.0736	1.29517	1.51195	0.386961	0	0	0	2.29868	0.339742	0.512989	0.872031	3.73267	0	0.856313	0	0	0	0.442304	0	0	0	0
ame-miR-315-5p	--	TTTTGATTGTTGCTCAGAAAGC	--	NC_007071.3	+	9288851	9288932	GCUCUUUAUGCUUUUGAUUGUUGCUCAGAAAGCCUUGAUUAUGAUAUUGGCUUUCGGGCAAUAAUCAUAAUCACGAAAGGGU	--	--	17962.7	12889.4	10505.3	62903.9	14424.3	14569.5	77912.1	13950.3	24447	14064.1	26831.1	8475.91	15017.1	7284.92	9702.71	18776.9	9429.76	45383.5	46740.5	30508.5	25924	9757.24	12376.5	17792.7	27390.1	23187.9	6192.61	12283.8	15511.4
ame-miR-3728-5p	--	CCATCCGTGGGATTCGTAATTTA	--	NC_007073.3	+	12048501	12048619	GAGCGCGCGUGUCUAUUAGUAGCGGUAACCAUCCGUGGGAUUCGUAAUUUAGUUUCUAGUUUAUCUUGGAUCGAAGGUAGGAUACGAUUCGCGGCCGCGAAGGCGUAAAUACAGGCGUA	--	--	0	0	0	0	0	0	0	0	0	0	0	0	0	0	0	0	0	0	0	0	0	0	0	0	0	0	0	0	0.399666
ame-miR-6044-5p	--	AAGAGGCTTCTTAGGCAAGTGAT	--	NC_007074.3	+	6797683	6797760	UAUUAAUUAUAAGAGGCUUCUUAGGCAAGUGAUCAGAGUGUUUGAUUGCUAAUCUAAGAGUCUCGGGUUCAAAUCUCG	--	--	5.4758	12.9181	9.82909	106.162	94.3307	75.3214	77.0982	65.4894	46.441	49.0302	41.7918	20.3194	14.726	11.2689	9.1947	16.6474	4.10391	129.933	144.081	110.566	78.7808	70.8692	93.8559	53.1462	47.3266	60.6668	37.883	34.8757	38.3679
ame-miR-92c-3p	--	ATTGCACTCGTCCCGGCCT	--	NC_007084.3	+	8056244	8056325	GGAUACUGGCAGGUUGGGAUGUGGGCAUUAUUUGUUGCAAGGUUAGAUCAAAUUGCACUCGUCCCGGCCUGCUGGAUCUAGU	--	--	344.291	470.792	323.049	70.8661	106.826	155.812	95.01	168.555	88.0714	203.897	277.451	644.803	504.081	544.375	333.308	359.108	363.196	109.876	49.2713	157.951	188.389	218.059	269.94	217.989	259.633	383.124	868.783	483.547	315.337
ame-miR-9892-3p	--	TGACGCGATTGTGGAAATCG	--	NC_007073.3	+	4378353	4378433	AAUACCGAGGCUGCCUCGAUUUACUUUUCGUCGCCAAGUUCAAAUCAAUCUUGACGCGAUUGUGGAAAUCGAGUUGGUAUC	--	--	0.684475	0	0.655273	1.64169	0.52797	0	0.77877	0	0.740096	0.431985	1.16088	0	0	4.3342	0	2.3782	1.02598	1.30805	2.61287	0.303752	1.71263	0	0	1.80157	1.76922	0	5.05107	1.88518	0.399666
ame-miR-279d-3p	--	TGACTAGATCCACACTCATCCA	--	NC_007078.3	+	6159794	6159875	GAUGGCCUUGGAUGGGUUUGAAUUCAGUCCACGUUUUUUAUUUUUAUUCGUGACUAGAUCCACACUCAUCCAAGGAAAUCGA	--	--	8343.07	7357.55	4919.79	3642.63	2597.26	3443.37	2745.16	2584.69	2608.84	4089.6	5489.82	7779.63	8193.3	8071.14	6815.57	7211.37	8117.53	2730.76	2575.17	3771.99	2972.26	3644.31	3909.56	3867.06	6120.61	5897.87	11844.8	9156.61	4845.95
ame-miR-210-3p	--	TTGTGCGTGTGACAGCGGCTA	--	NC_007071.3	+	13831669	13831753	UGGACCCUAAUGCAGCUGCUGGCCACUGCACAAGAUUAGACAUAAGACUCUUGUGCGUGUGACAGCGGCUAUGAUGGGGUUUCCA	--	--	30.1169	35.8835	39.9716	4.92506	2.46386	5.90756	4.67262	2.14719	5.18067	9.93565	2.70873	20.3194	16.9915	19.0705	13.7921	8.15382	13.8507	7.41226	4.4792	5.77128	1.71263	6.36006	9.967	5.4047	9.73069	5.9348	47.9851	25.4499	9.19232
ame-miR-252b-5p	--	TTAAGTAGTAGTGTCGTAGATGA	--	NC_007084.3	+	7011507	7011585	AAUCUGUCUGUUAAGUAGUAGUGUCGUAGAUGAUGAUUUAGAAAUUCAUCUUGGCACGAUUACUUUUCAUAUAGAAAUA	--	--	145.793	122.004	95.0146	169.641	363.948	598.141	284.251	382.201	330.453	457.256	316.147	251.961	212.96	212.376	108.038	177.685	135.429	253.325	336.687	359.338	394.76	531.519	475.924	340.496	470.612	291.464	371.253	278.378	208.226
ame-miR-9881-5p	--	TACGTCGCGTTTCGAAAGGGA	--	NC_007072.3	+	2097058	2097137	UAAUGCCGCGUACGUCGCGUUUCGAAAGGGAAACCGAGAAUAUCGGGUUAUCCCCUCGAAGUGCGCCGUUCUCGGCUUGU	--	--	0	0	0	0	0	0	0	0	0	0	0	0	0	0	0	0	0	0	0	0	0	0	0	0	0.442304	0	0	0	0
ame-miR-3773-3p	--	TAAGCACAGCTCTTGTCTGTAA	--	NC_007079.3	+	6431683	6431768	AUACAUCUUCCAUUACAUGGCAAGUGCUGUUGCAAACUGUCUAAAAGAAGUCAGUAAGCACAGCUCUUGUCUGUAACUGGUAGUGA	--	--	0.684475	2.87068	0	0.273614	0	0	0.77877	0	0.370048	0.215992	0.386961	0	1.13277	0	0	0.339742	1.02598	0	0	0	0	0	0	0	0	0.659422	0	0	0.399666
ame-miR-125-5p	--	CCCCTGAGACCCTAACTTGTGA	--	NC_007077.3	+	8437175	8437281	GUAAAGCCUGCCGCGUCGCCGGUCCCCUGAGACCCUAACUUGUGACGUCGCGACCGAUAUCUCACAGGCUAGAUUCUCUGGUAUUGGCGAUGAGUGCUGCCUUUUGC	--	--	718.699	526.77	829.575	105.615	156.807	178.704	179.117	203.983	86.9613	159.186	219.407	612.292	424.788	495.832	457.437	517.088	453.995	151.733	148.187	114.818	236.342	169.904	132.063	251.318	155.249	334.327	391.458	443.33	434.437
ame-miR-13b-3p	--	TATCACAGCCATTTTTGACGATT	--	NC_007070.3	+	1246714	1246792	GCGAUCCAAUCGUCAAAUUGGUUGUGGCGUGUUGCUUUUCUAGAUUUCAUAUCACAGCCAUUUUUGACGAUUUGGAUCG	--	--	4896.05	4575.86	10671.8	5168.3	7926.24	4430.67	13537.4	8494.84	4543.64	3523.05	3306.58	16209.5	3729.07	4698.27	15700	4939.17	6665.26	4515.81	4160.81	2686.38	6010.46	2746.64	3619.68	8080.92	3016.96	11249.7	5409.69	4049.98	6839.48
ame-miR-9866-5p	--	TTCGAGTCGGCGGGGTATGAGT	--	NC_007074.3	+	5124652	5124736	GAUGAGAGGAUUCGAGUCGGCGGGGUAUGAGUAAUACGUUCAGGCAUGUACCUCGUAUCCCCUUGGCUCGCAAUGCCCUCUCCCU	--	--	0	0	0	2.46253	2.11188	2.21534	2.33631	1.0736	5.3657	3.23988	1.93481	0	0	4.3342	0	0.339742	0	4.36015	7.46534	2.43001	0	3.63432	3.32233	0.900783	2.65383	0.659422	0	0.314196	1.99833
ame-miR-9895-3p	--	TCGTGTCCGTTTCTCGTTTCGA	--	NC_007080.3	+	14118214	14118283	CGCGAACGAUUCGAGAAUCGACCGACGAUGGAUAAACGUCGUGUCCGUUUCUCGUUUCGAAUCGAACGUA	--	--	3.42238	1.43534	4.58691	2.18891	3.16782	2.21534	0.77877	1.0736	1.85024	1.94393	3.09569	13.5463	4.53107	3.46736	2.29868	3.05768	4.6169	4.36015	5.97227	3.03752	9.41945	8.17722	2.49175	1.80157	0.884609	7.91306	5.05107	5.02713	5.99499
ame-miR-87-3p	--	GTGAGCAAAGTTTCAGGTGT	--	NC_007082.3	+	8468635	8468734	UAUAAAGCAUCCGAACGUUACGGGCGGGCCUGACUCUUUGCUCUGCCCGUAUCUUUUUUUCCACUCUGGGUGAGCAAAGUUUCAGGUGUGUCCGUGACAG	--	--	1446.3	1626.24	1731.89	1022.5	1355.12	1409.69	1105.07	1255.04	1884.65	1779.56	1365.2	1364.11	1682.16	1655.66	1232.09	1707.21	1655.41	1604.97	1677.46	1403.94	1483.99	2507.68	1972.64	1163.81	1142.03	1885.29	2070.94	1964.04	1713.77
ame-miR-10-5p	--	ACCCTGTAGATCCGAATTTGT	--	NC_007085.3	+	2496380	2496479	CCCAGUUAAUGCUCUACAUCUACCCUGUAGAUCCGAAUUUGUUUGAUAAGAGGCGACAAAUUCGGUUCUAGAGAGGUUUGUGUGGUGCAUACAGAGCUAC	--	--	5889.23	5827.48	6099.93	3484.21	4309.47	4089.51	3169.59	3755.44	4833.94	3554.59	3943.52	5239.7	4182.18	6463.16	6146.66	6686.13	6928.94	3225.21	2772.63	3258.65	4900.68	5223.42	5499.29	6349.62	4214.28	6112.84	6985.62	4127.28	6008.58
ame-miR-2-3p	--	TATCACAGCCAGCTTTGATGAGC	--	NC_007070.3	+	1246071	1246170	AAAUAUCCCCGGACAAGGACAUGCUUUUACCAUCAAAGUUGGUUUGUCAUAGAGAUCGACUAUCACAGCCAGCUUUGAUGAGCAAAAUUGUGUCCGUCUA	--	--	4553.13	7591.51	4270.41	4944.76	6257.33	4432.89	4510.64	5355.64	8279.27	6336.35	4716.28	5732.79	6951.79	8443.88	4551.38	4115.64	5392.02	4232.84	3941.7	6470.52	2988.53	3037.38	3984.31	3950.38	5555.78	5006.99	8692.89	7079.78	5009.41
ame-miR-9884-3p	--	TCGGTCGGTGACGAAGCTCCC	--	NC_007075.3	+	8330580	8330664	CCUCCGUUUUCAGUGCUUCAGUCGCGCGACGACGCUCUCGGACGCUUUAGUCAGUCGGUCGGUGACGAAGCUCCCAAACGUGAUA	--	--	2.05343	2.87068	1.96582	0.273614	0.35198	0.738446	0	0.536799	0.740096	0.863969	0	0	6.7966	0.86684	4.59735	2.3782	3.07793	0	0	1.21501	0	1.81716	0	0.900783	1.32691	0	2.52553	3.14196	2.79766
ame-miR-9891-3p	--	TCGGCTTCGTCCTCGTCGTCG	--	NC_007081.3	+	2775618	2775692	UGCGUGGCGGCGGCGGCGGCGGCCUGGCCGAUGGUGGACCACCCUCGGCUUCGUCCUCGUCGUCGUCGACGAUGC	--	--	2.7379	2.87068	1.31055	0.547229	1.40792	0.738446	0.77877	0	0.185024	1.29595	2.32177	0	0	0	0	1.35897	0.512989	1.30805	0.373267	2.12626	1.71263	0.90858	0	0.450391	1.32691	0	0	0	0
ame-miR-6065-3p	--	CTGGAATGCGATCCCCCCGGTA	--	NC_007070.3	+	10558807	10558882	GUGCGUCAGUGCGGGGGGAACCGCAUUCCAGAGUGGGCGGCAUCCUGGAAUGCGAUCCCCCCGGUAACAAGAAUUC	--	--	8.2137	10.0474	7.86327	2.73614	4.57574	9.59979	3.89385	6.97838	4.81063	9.50366	7.73922	8.12777	13.5932	6.93472	0	3.73717	11.2857	3.48812	3.3594	7.59379	6.85051	8.17722	10.7976	8.10705	7.51917	9.23191	5.05107	10.3685	7.59365
ame-miR-92a-3p	--	ATTGCACTTGTCCCGGCCTAT	--	NC_007084.3	+	8056052	8056151	UUAUUUUGCAUAGAAGAUAGGCCGAGAUUUGUGACAAUGUUUCGUGAUGAUGUAAUCUUCAAUAUUGCACUUGUCCCGGCCUAUCGGAAUGCAUUAUAUU	--	--	55.4425	83.2497	50.456	19.7002	18.303	21.4149	7.00893	11.8096	12.2116	23.3272	27.8612	101.597	89.4886	60.6788	36.7788	67.9485	70.2794	10.0284	4.4792	13.0613	46.2409	32.7089	34.8845	18.9164	35.3843	55.3914	116.175	81.3767	40.3663
ame-miR-316-5p	--	TGTCTTTTTCCGCTTTGCTGCCG	--	NC_007079.3	+	3005291	3005379	GUGUGGCCGAGGGUGUGUCUUUUUCCGCUUUGCUGCCGCUGAAAUGGAGUCCGCCAGCAAAGGGGAACAGGCCGACCCUCCCGCACCAA	--	--	210.818	232.525	321.084	387.438	510.723	538.327	308.393	464.868	400.762	376.043	427.979	414.516	256.005	331.133	321.815	264.659	391.923	377.589	419.925	358.123	553.178	706.875	639.549	433.277	275.998	477.421	495.004	394.63	241.398
ame-miR-137-3p	--	TTATTGCTTGAGAATACACGTA	--	NC_007083.3	+	5447771	5447870	GACUUCAUAGGCCAGGUUGGCGACGCGUAUUCUUGGGGAAUUAACACACAUUUGCGCUGUUAUUGCUUGAGAAUACACGUAGUUUGCCUGGUCGUUCACU	--	--	308.014	163.629	273.249	51.7131	95.2107	166.15	102.798	166.944	66.0536	176.034	126.536	333.239	206.164	213.243	241.361	199.429	264.702	81.9709	71.294	55.8903	176.401	209.882	196.018	131.514	156.576	210.356	146.481	212.711	239.8
ame-let-7-5p	--	TGAGGTAGTAGGTTGTATAGT	--	NC_007077.3	+	8436647	8436746	ACGAUGCCUGGGUGAGGUAGUAGGUUGUAUAGUAGGGAAUGGAAAUUCGCGAUAUACGAAGUCCACUGUACAACUUGCUAACUUUCCCGGUCGUCGACGC	--	--	2488.07	1610.45	1941.57	1084.88	1666.27	946.687	1209.43	883.571	1255.2	2061.43	964.307	3161.7	2206.63	2207.84	1524.02	2205.27	1808.28	971.442	1201.92	1502.96	852.032	1762.64	1152.02	975.097	1129.65	1424.35	2502.8	3304.08	3148.17
ame-miR-6000b-3p	--	TAGAGACGAGTAGTACCCACGAG	--	NC_007080.3	+	11872166	11872246	UUGAUGAUGCGUCUUGUGGGUACUUCUCGUACUAUAAAUUUGAUGAUAUAGAGACGAGUAGUACCCACGAGUCGUCACCAC	--	--	15.7429	7.1767	9.17382	4.10422	6.68763	1.47689	6.23016	4.29439	7.03091	6.69576	7.73922	8.12777	4.53107	0.86684	4.59735	5.77562	6.15586	3.05211	3.3594	3.94877	4.28157	1.81716	5.81408	7.65665	2.65383	1.31884	7.5766	4.08455	11.1906
ame-miR-6047a-3p	--	TCCACAGCCTACAGTCCACAAT	--	NW_003378191.1	+	170663	170737	UGUUUUGUUUAGUGGACUGACUGGCCUGUGCUGCUUCCCGCAGUCCACAGCCUACAGUCCACAAUUUCCUGAUCU	--	--	4.10685	4.30602	4.58691	5.47229	3.69579	8.86135	4.67262	3.22079	2.77536	6.04778	6.19138	5.41851	5.66384	8.6684	4.59735	3.73717	3.59092	6.10422	7.46534	8.2013	3.42525	15.4459	3.32233	6.30548	5.30765	3.29711	5.05107	5.96972	3.19733
ame-miR-6059-3p	--	TAGAGGGAGAGACGGAACCA	--	NC_007072.3	+	46116	46181	CGUUUCUGUUCUGUCGUUUCUGCCGAGACUGUCUGGUAGAGGGAGAGACGGAACCACAAAGGAACA	--	--	0.684475	1.43534	0	0.273614	0.17599	0	0	0	0.185024	1.51195	0.386961	1.35463	0	0	0	0	0	0.872031	1.49307	2.12626	0	1.81716	1.66117	0	0.884609	0	0	0	0
ame-miR-6000a-3p	--	TAGTACGAGAAGTACCCACA	--	NC_007080.3	+	11872162	11872259	UCAGAUACUCGUGGUGGUGACGACUCGUGGGUACUACUCGUCUCUAUAUCAUCAAAUUUAUAGUACGAGAAGUACCCACAAGACGCAUCAUCAAGUAA	--	--	4.79133	2.87068	5.89746	2.18891	0.879951	2.21534	0.77877	2.68399	0.92512	2.37592	3.48265	4.06388	4.53107	4.3342	9.1947	3.39742	3.59092	3.92414	1.86634	2.12626	0	5.45148	7.47525	2.25196	3.53843	7.25364	2.52553	4.08455	1.99833
ame-miR-184-3p	--	TGGACGGAGAACTGATAAGGGC	--	NC_007082.3	+	1685584	1685675	UUCGUGCCCAAAGCCCCUUAUCAUUCUCCUGUCCGGUGUAGAAUUGUUAGACGACUGGACGGAGAACUGAUAAGGGCCCGAGGGUCACAGAA	--	--	109109	134507	69612.2	124561	103475	126160	87587.5	125151	153136	140529	145870	83541.3	141585	163718	99470.6	98133.2	138731	105687	97533.6	138384	81144.2	125993	115605	84777.2	153009	77174.8	164187	117703	88634.7
ame-miR-278-3p	--	TCGGTGGGACTTTCGTCCGTTT	--	NC_007077.3	+	13346917	13347008	UCACGAGUAGUGUGUCCGGAUGAGGUCUUCAUCGACCGUGAUUUAAUUUCAUAAGGUCGGUGGGACUUUCGUCCGUUUGCAAGACUCGAGGA	--	--	1427.13	2170.23	1796.76	2949.29	2862.83	6437.77	2925.06	5159.17	5401.59	5703.06	5761.08	2642.88	2916.88	2382.94	2027.43	1734.38	2504.92	3590.15	3723.34	4275.61	6440.33	4127.68	6888.03	5250.66	6434.2	3899.82	4126.72	2801.68	3196.93
ame-miR-3718c-5p	--	TATTGGGTCAGGATAGGGCAG	--	NC_007072.3	+	6820449	6820538	CGGUUCGCAUUAUUGGGUCAGGAUAGGGCAGGGCAGGGCCGUUUGGCAGGUACAUUUUGUCCCCUGUCCUGUCCCGAUAGUGAGAAUUGG	--	--	3.42238	5.74136	5.89746	6.56674	3.87178	6.64601	2.33631	5.90478	9.80627	9.71965	5.41746	8.12777	6.7966	4.3342	9.1947	6.4551	3.07793	7.84828	9.70494	5.77128	4.28157	3.63432	10.7976	4.05352	3.98074	3.95653	12.6277	4.71294	8.39299
ame-miR-133-3p	--	TTGGTCCCCTTCAACCAGCTGT	--	NC_007085.3	+	5323138	5323226	UAAUGUUAAGCUUAGCUGGUUGAACACGGGUCAAAUAUAUCGCACGAUUGACGCAUUUGGUCCCCUUCAACCAGCUGUAGUUGACAUUA	--	--	82.8215	122.004	90.4276	47.8825	64.5884	81.229	56.8502	64.4158	89.3666	130.243	96.3533	55.5398	71.3643	106.621	68.9603	75.0831	88.747	89.3832	114.966	127.272	82.2061	130.835	137.046	63.5052	92.4416	133.203	149.006	117.823	83.9299
ame-miR-9870-5p	--	TGACGACGCCGTCACGTACGTGC	--	NC_007076.3	+	3155081	3155157	CGUGCACACGUGACGACGCCGUCACGUACGUGCGUUCAACGUGCGCGUGUGUGCGGCGGCGGUGCACGUGUGCGCGU	--	--	10.2671	18.6594	23.5898	6.56674	3.34381	11.8151	7.00893	4.83119	6.29082	6.26378	5.03049	20.3194	24.9209	43.342	6.89603	10.532	8.72081	6.54023	4.4792	10.9351	4.28157	11.8115	1.66117	6.75587	14.596	13.8479	47.9851	20.4227	14.388
ame-miR-6045-5p	--	ATTCACTGGACGGCAATGGGCT	--	NC_007071.3	+	4680746	4680823	CUGGUUGGAGAUUCACUGGACGGCAAUGGGCUUUGUUCUGAACAGCAUGUCGCCGUCCAGUCAGAGUCUUCAGCCAGC	--	--	2.05343	1.43534	2.62109	1.36807	1.93589	5.16912	0	1.0736	0.740096	3.67187	4.64353	2.70926	4.53107	0.86684	0	2.3782	2.56494	0	1.1198	1.21501	0	3.63432	1.66117	0	1.76922	1.31884	2.52553	0.314196	0.399666
ame-miR-9872-5p	--	AACGAGACAGAGATAGAACGA	--	NC_007085.3	+	99803	99897	UAUGAGACGAAACGAGACAGAGAUAGAACGAGAGACAAUUUUAUCUCUAUCAUAUAACGCAACGUCGUUCUAUCUUCGCCUCGCUUCAUCUAACG	--	--	0	1.43534	0	0	0	0	0	0.536799	0	0	0.386961	0	0	0	0	1.35897	0	0	0	0	0	0	0	0.450391	0	0	0	0	1.199
ame-miR-6039-5p	--	AATCGAACGCGTGAGTTTACGT	--	NW_003378356.1	+	17765	17852	UUCUACUUUAAAUCGAACGCGUGAGUUUACGUGUAGCAUUGAGCAUUUAAGCGACGUAGACACACGUGUUGGACCUUAGAGUAGAAUU	--	--	7.52923	8.61204	5.89746	0.273614	1.7599	6.64601	1.55754	2.68399	3.70048	7.34374	6.57834	8.12777	7.92937	4.3342	20.6881	5.09614	9.2338	0.872031	1.86634	1.51876	4.28157	12.7201	3.32233	4.50391	7.96148	7.25364	20.2043	5.96972	3.59699
ame-miR-996-3p	--	TGACTAGATACATACTCGTCT	--	NC_007074.3	+	9791793	9791883	AAACAGAUAAUUCCAUAGGCGAGUAUGAAUGUGGUGCACGUUUUGAUUUAUUUCGUGACUAGAUACAUACUCGUCUACGGUAAUCUGUUUU	--	--	994.543	1146.84	628.407	388.259	528.322	691.185	506.201	469.699	750.087	1133.31	1017.71	841.224	1225.65	1318.46	864.302	893.862	1163.97	547.635	518.468	919.76	465.834	724.138	841.381	590.463	1260.12	886.263	1606.24	1448.13	1081.1
ame-miR-965-3p	--	TAAGCGTATAGCTTTTTCCCTT	--	NC_007081.3	+	11891746	11891832	UGGACAUAUUCCAAGGGGGAAAGGUUAUAGCGAUUAUGAGAAAUUAAGCCAUAAGCGUAUAGCUUUUUCCCUUUGGCAUUUGUUAUU	--	--	734.442	519.593	592.367	71.687	65.8203	92.3057	64.6379	105.213	47.7362	63.9337	128.858	353.558	243.545	382.276	776.953	371.338	622.255	71.0705	84.7316	52.2453	156.705	86.3151	128.74	156.736	93.7685	245.305	548.041	222.451	180.649
ame-miR-9890-5p	--	TTCGGAAGAATGTAGAGAAAAAG	--	NC_007073.3	+	5084273	5084348	AUUUUUCUUUUUCGGAAGAAUGUAGAGAAAAAGAUAUACACUUUCUUUUCCUUUCGUUCUUCUUAAACGGAAAGAA	--	--	10.9516	1.43534	11.1396	8.48205	4.92772	7.38446	1.55754	2.68399	4.25555	4.75183	2.70873	12.1917	4.53107	5.20104	2.29868	12.2307	5.64287	1.30805	1.49307	0.911255	2.56894	4.5429	7.47525	3.15274	0.442304	1.97827	2.52553	5.96972	3.19733
ame-miR-6006-5p	--	ATAACTGGGAAGAGAGAGG	--	NC_007078.3	+	171756	171843	CAACCCUCGCUAGGGUGAGAAAAAUAACUGGGAAGAGAGAGGAAUAAUUAAUUUUCUUUUUCAGUUAUAAGUUUGCAUUCGAGAAAUU	--	--	0	0	0	0	0	0	0	0	0	0	0	0	0	0	0	0	0	0	0	0	0	0	0	0	2.21152	0	0	0	0
ame-miR-79-3p	--	TAAAGCTAGATTACCAAAGCA	--	NC_007084.3	+	7887622	7887721	UUCAAGACUGUCAAAGCUUUUGCCUUUACUUUGGUAAUAUAGCUCUAUGAUUUUAAUUAAGGAUCAUAAAGCUAGAUUACCAAAGCAAAGAGCACUAGCA	--	--	197.813	455.003	167.095	1829.11	1252.52	431.252	746.062	404.209	532.684	458.12	393.152	291.245	420.257	569.514	314.919	434.87	485.287	718.553	854.035	880.88	419.593	308.917	632.074	527.408	655.495	656.784	954.652	674.893	421.648
ame-miR-307-3p	--	TCACAACCTTTTTGAGTGAGCGA	--	NC_007070.3	+	7127563	7127695	GAGGAGCAUCUCGAAAAUGGCGGUCACGUGGACUCACUCAACCUGGGUGUGAUGCUUGCCUGUGUAUCAGGCCCUAGCGGUCAUCACAACCUUUUUGAGUGAGCGAACGCGACUGUUUUAUCGACCAUAUCCA	--	--	329.233	426.296	279.146	97.1331	133.929	140.305	93.4524	130.442	223.139	197.417	161.75	258.734	287.723	439.488	432.151	308.826	522.222	88.0751	75.7732	112.996	90.7692	95.4009	137.046	144.125	212.748	176.066	348.524	342.159	275.37
ame-miR-3726-5p	--	AACGAGTGGTGGATGCCAGCGT	--	NC_007073.3	+	11022608	11022736	UGGCGAAAGAUAAACAGGCCGAGUGGCACGGCCUUGUCCGCGAACGAGUGGUGGAUGCCAGCGUUUACAUUCCAUUAAACGUUGGUCUAUCGCCACUCGAACAGCAACCGUCUCAUUUGCCCUGUGCCG	--	--	0	0	0	0	0.17599	0	0	0	0	0	0	0	0	0	0	0	0	0	0	0	0	0.90858	0	0	0	0	0	0	0
ame-miR-11-3p	--	CATCACAGGCAGAGTTCTAGTT	--	NC_007078.3	+	5463633	5463740	AUGGAGGAUAGCCGUACCCUGAUGGAGCUCUGGCUGUGACUUGUGUGUUAACUGAAUUAAAAUCACAUCACAGGCAGAGUUCUAGUUAGGUAACGGUUUCAAACAACA	--	--	5471.01	4976.32	4830.02	6566.74	7494.19	6231	4720.13	5143.6	5360.7	7334.23	6095.41	6070.09	6485.09	7020.53	4670.91	5991.36	6768.37	6727.72	6487.75	8409.97	4928.94	6814.35	6657.96	4272.86	5964.03	4814.44	7659.94	6532.45	5759.59
ame-miR-3743-3p	--	TCGTGACTTTCTTTTCAGCCCCT	--	NC_007077.3	+	4715932	4716013	UACUUGGUCCGAGAGGCGGAGAAGGAAGUUCCGCGGCGCGUUCCGCUCCCUCGUGACUUUCUUUUCAGCCCCUUGGCCAGGC	--	--	3.42238	5.74136	1.96582	0	0.17599	2.21534	0	0.536799	2.59034	1.72794	5.80442	5.41851	3.3983	1.73368	0	7.81407	3.59092	1.74406	3.3594	1.21501	0	0	0	2.25196	2.65383	1.97827	0	3.77035	1.99833
ame-miR-317-3p	--	TGAACACAGCTGGTGGTATCTCAGT	--	NC_007074.3	+	6935820	6935909	GCUCUCGGAGAACAGGGAGCCACUCUGCGUUCACUCGGUGGGUAAUGAAGCGGGUGAACACAGCUGGUGGUAUCUCAGUUUUCUGAGGGC	--	--	1729.67	2128.61	1237.16	1418.42	2141.98	2094.97	1646.32	1249.67	1707.96	2589.1	2851.13	1843.65	2536.27	2332.67	1634.36	1860.77	1972.44	1972.53	1897.32	3969.43	1781.99	2124.26	2618.83	1815.98	3536.22	2454.37	4556.06	3236.85	1884.03
ame-miR-9864-5p	--	TTTCGAGGCTGTTTAAATGGATT	--	NC_007071.3	+	4683012	4683102	AGCGUGCCUCUUUCGAGGCUGUUUAAAUGGAUUCACAUUGUGCAACUCGACGGCAUAAAUCCAUUUAAGUCGUUCGAAAGAGGCUGGCUGU	--	--	13.6895	11.4827	32.1084	21.0683	32.9102	26.584	41.2748	31.6711	11.4715	20.9513	20.5089	50.1212	24.9209	16.47	27.5841	21.7435	29.7533	15.2605	39.193	24.6039	24.8331	21.8059	19.934	22.5196	15.4806	41.5436	30.3064	8.79748	27.577
ame-miR-971-3p	--	TTGGTGTTCTACCTTACAGTGAG	--	NC_007079.3	+	3886573	3886699	GGAGAGGGAGAGAGACGAGGAUGCACCGGGGCCGGUUCACUUUAAGUUCGAAUACCAAGCCUGUCUAUAAACAGUUUGGUGUUCUACCUUACAGUGAGUCGACCGUGGUAUCGUCGACGUUCCAACA	--	--	8.2137	12.9181	14.416	7.11397	24.6386	11.0767	7.00893	15.0304	13.6918	18.7913	17.8002	20.3194	31.7175	10.4021	18.3894	9.17304	13.8507	10.9004	10.4515	13.0613	3.42525	8.17722	13.2893	29.2754	20.7883	23.0798	20.2043	13.1962	7.99332
ame-miR-2765-5p	--	TGGTAACTCCACCACCGTTGGC	--	NC_007078.3	+	5128388	5128476	AUUACUGUGUCGAGGAUUGGUAACUCCACCACCGUUGGCGGAAUCUAAUAGCCAAUGGGGUACGAGUUUCCUUCUCUCGGCGCGAAAUG	--	--	2956.25	3588.35	2244.31	65.9411	67.7562	367.007	219.613	168.018	281.052	1162.9	1584.99	3202.34	3185.34	1673	2041.22	2477.74	1661.06	241.553	119.445	360.857	823.773	836.802	951.018	1531.33	2410.56	3162.59	5349.08	2219.79	2495.12
ame-miR-2796-3p	--	GTAGGCCGGCGGAAACTACTTGC	--	NC_007073.3	+	8061023	8061150	AAGGAGGGAAGAGAAGGAACGUAGCGAUAAGGUUAGGGGUUUCUAUCGGCCUCCAGCAGCAACGAUGGUUGUAGGCCGGCGGAAACUACUUGCUCUUGUCGCUAACGAUCGUCGGCCCGAAAGAUCCA	--	--	668.048	512.416	835.473	299.608	417.097	247.379	283.472	302.754	396.692	541.925	310.343	505.276	276.395	371.007	710.291	556.498	782.821	283.846	176.929	279.452	208.94	261.671	249.175	263.479	242.383	317.841	598.551	409.083	450.024
ame-miR-193-3p	--	TACTGGCCTGCTAAGTCCCAA	--	NC_007070.3	+	204902	205020	AGGGUCGAAGAGUGAGUAAAUGGCCGAGGGUGAUUUGGGCCUUAGUGGUCCUGUGGUGGCUGCGUACGAAUCCUACUGGCCUGCUAAGUCCCAAGUGAUUCUCGGCUCGCGCUGCGAUA	--	--	511.988	358.835	281.112	6.56674	9.85545	21.4149	25.6994	12.3464	11.1014	28.295	31.3439	197.776	122.339	141.295	273.542	292.858	153.384	13.9525	4.85247	14.5801	17.9826	15.4459	18.2728	36.0313	39.8074	60.6668	191.941	166.838	107.11
ame-miR-9868-3p	--	TTAAGCTCGATGAAGTCGTCGG	--	NC_007072.3	+	4319827	4319912	UCGGCGAUAAAAGCUCGGCGUUUCAUCGAUGCCUGGCCUGCUCUUUCCCCGUGGUUAAGCUCGAUGAAGUCGUCGGGUUUAGCCGG	--	--	1.36895	2.87068	1.96582	1.9153	2.81584	5.16912	1.55754	2.14719	2.22029	5.18381	3.09569	5.41851	10.1949	1.73368	2.29868	3.73717	2.05195	0.436015	2.98614	4.86003	1.71263	6.36006	3.32233	2.25196	3.53843	3.29711	0	5.02713	0.799332
ame-miR-281-3p	--	TGTCATGGAGTTGCTCTCTTTGT	--	NC_007070.3	+	22275351	22275453	CGACGAAAGGCGCGCGCUAUAAAGAGAGCUAUCCAUCGACAGUAUGGUUAUAAUAGACACUGUCAUGGAGUUGCUCUCUUUGUAGACACUGCUAUGUUCAACG	--	--	425.744	403.331	293.562	4039.37	4623.09	6840.96	4731.81	5123.21	4672.04	5765.91	8275.16	406.388	1073.86	494.965	445.943	388.665	449.891	6558.54	6984.2	8323.71	7455.92	7616.62	8494.38	5535.76	5235.11	5299.11	439.443	548.586	880.065
ame-miR-965-5p	--	GGGGAAAGGTTATAGCGATTATG	--	NC_007081.3	+	11891746	11891832	UGGACAUAUUCCAAGGGGGAAAGGUUAUAGCGAUUAUGAGAAAUUAAGCCAUAAGCGUAUAGCUUUUUCCCUUUGGCAUUUGUUAUU	--	--	4.10685	0	0	2.73614	0.703961	1.47689	0.77877	2.68399	2.40531	2.37592	1.54784	2.70926	0	0.86684	0	0.679485	1.02598	0	1.86634	0	2.56894	5.45148	0	2.25196	2.21152	5.27537	0	1.57098	3.99666
ame-miR-3793-5p	--	TGAGCGTGTTTTCCCTGGACTG	--	NC_007079.3	+	1064043	1064123	UUUGAGCGUGUUUUCCCUGGACUGGUCUAUCUGUCGCGCGAUCUUGACGUGGUGGACCUAGCGCCAGAAGAAACUCGUUUC	--	--	0	0	0	0	0	0	0	0	0	0.215992	0	0	0	2.60052	0	0	0	0	0	0	0	0	0	0	0	0	0	0	0
ame-miR-9c-3p	--	TAAAGCTAGTTCAGCAAGGCA	--	NC_007084.3	+	1395236	1395374	GCUGUUUCACACAUUUCUACCAAAUCGUCCCGUUUAUUUUUCUUUGGUGAGCUAACUGUAUGGUGAAUUGAAAGGCCAUAAAGCUAGUUCAGCAAGGCAAGAUAUUCGAGACAUAGCUUCAUGAAAUGUGACUGAAAUU	--	--	0.684475	2.87068	0	2.18891	0.17599	3.69223	1.55754	0	0.740096	0.863969	0.773922	0	0	0	0	0.339742	0	0.436015	0	0.303752	0	0	0	1.35117	1.76922	3.95653	0	1.25678	1.199
ame-miR-9889-3p	--	AGTGTCGAGCCGAAGAAACGCGC	--	NC_007078.3	+	8817838	8817910	UCGCACCGUCAGUUUCUUCCGCCGCGCCUGAAAGGCGUUCAGUGUCGAGCCGAAGAAACGCGCGCUUCUUCUA	--	--	0	0	0	0.273614	1.40792	0	0	0	2.59034	1.51195	0	1.35463	0	0.86684	0	0.339742	0	1.30805	0.746534	1.51876	0	2.72574	1.66117	0.450391	0	0	0	0	0.799332
ame-miR-3770-5p	--	AATCCTGCATCAAGTGCGTTGT	--	NC_007070.3	+	14555068	14555160	CAACGCACAUGGACGCAAUCCUGCAUCAAGUGCGUUGUUUUGUUUUUCUAUAAUCAGCAAUGCAUUGUAAGCAGGAUAGUGUUAGUGUGUUAG	--	--	15.7429	18.6594	28.1767	15.8696	25.5186	8.86135	18.6905	18.2512	9.62125	21.1672	18.5741	6.77314	12.4604	24.2715	16.0907	46.205	22.5715	20.4927	38.0732	17.9214	28.2583	15.4459	26.5787	30.6266	25.2113	53.4132	58.0873	43.0448	22.781
ame-miR-9882-5p	--	AGCGATGAGACTAGATCTTGGC	--	NC_007084.3	+	6090045	6090119	AUCGAGUUUGAGCGAUGAGACUAGAUCUUGGCUUCGAUUCAACGUCAAUGACUGGUUUUCAUGGUGCUUGAACUG	--	--	0	0	0	0	0	0	0	0	0.370048	0	0	0	0	0	0	0	0.512989	0	0	0	0	0	0	0	0	0	2.52553	0	0.399666
ame-miR-13a-3p	--	TATCACAGCCATTTTGATGAG	--	NC_007070.3	+	1246352	1246451	ACCGAAAUGAAAAUACCUUUUGCGGUCCGAUACAUCAAAUUGGUUGUGGAAUGUUUCGAGUCAUAUCACAGCCAUUUUGAUGAGCUUGGCCCGCAGAAUC	--	--	1156.08	1478.4	1453.4	1284.07	1592.36	1050.81	1494.46	1501.43	1754.95	1157.72	998.747	1805.72	1154.29	1546.44	2188.34	1195.21	1812.9	1191.19	1189.98	856.884	1253.64	788.647	1267.47	1907.41	1200.41	2451.07	1300.65	1401.94	1749.74
ame-miR-6058-5p	--	ATGACAATGGTGATGACAACG	--	NC_007076.3	+	4329895	4329971	AGUUGCUGUGAUGACAAUGGUGAUGACAACGUGGAUAGAAACGUUAACGUCAACACCAAUGCCAACAAUAACGACUA	--	--	4.79133	8.61204	1.96582	1.64169	2.28787	3.69223	3.11508	3.22079	1.66522	2.15992	3.09569	4.06388	2.26553	13.0026	4.59735	6.79485	2.56494	1.74406	1.1198	2.12626	4.28157	1.81716	1.66117	0.450391	3.09613	2.63769	12.6277	9.42588	5.19566
ame-miR-3782-5p	--	CCTGCAGAGACATCTGGCGGACAC	--	NC_007082.3	+	1972004	1972138	GCUUUUGCCAGAAGACUUUCUCCCGCGCCUGGUCCCUGCAGAGACAUCUGGCGGACACGCAUUUUUACGUGCCGCAGUCGCUCUGCUGCGACCAGUGCGGCAGGAGUUACAAGUCGAGGAACAGUCUGGUCAGCC	--	--	7.52923	2.87068	10.4844	3.28337	6.51164	8.1229	9.34524	14.4936	5.55072	7.99171	10.448	46.0574	10.1949	24.2715	4.59735	7.13459	8.72081	10.4644	3.73267	4.25252	3.42525	6.36006	4.9835	15.7637	16.3653	23.7392	2.52553	10.0543	25.5786
ame-miR-9873-3p	--	GATTATTTGCTGCGGCTTTGGA	--	NC_007079.3	+	2167518	2167599	ACGCCAGCUAAUCCGAGGCUGCGGCAAAGAUAAUUCCCGACGUAUUCCAGGAUUAUUUGCUGCGGCUUUGGAUUAUUUGGCG	--	--	0	1.43534	0	0	0	0	0	0	0.185024	0	0	0	0	0	0	0.339742	0	0	0	0.607504	0	0	0.830583	0	0	0	0	0	0
ame-miR-6057-5p	--	TTTGTGACTGTAACAACAAATG	--	NC_007084.3	+	7011877	7011951	GAUAUUUCGAUUUGUGACUGUAACAACAAAUGGAAAAAAGACAUAUUUGUUGUUAUGUUUGCAAAUUAAGCUAUC	--	--	21.2187	20.0948	10.4844	78.5273	85.1792	101.905	95.01	88.5718	110.274	113.612	201.22	31.1564	29.4519	47.6762	6.89603	37.0319	40.0131	120.776	171.703	82.013	117.315	109.03	148.674	199.523	360.036	125.95	75.766	41.4739	69.1422
ame-miR-34-5p	--	TGGCAGTGTTGTTAGCTGGTTG	--	NC_007074.3	+	6962684	6962783	UUUUUUUGCGAUUGGCAUGUUGGCAGUGUUGUUAGCUGGUUGUGUGGCUACAUUGUAUAUACGACCGCUAUCGGCACUGCAAUUAUGACGAUCGUAGGGU	--	--	80.0836	106.215	119.915	766.667	916.381	609.218	703.229	400.989	842.97	647.329	679.891	184.229	177.844	146.496	188.491	176.666	205.708	1428.39	1439.69	1103.23	951.364	750.487	728.422	597.669	649.303	445.11	416.713	197.001	261.781
ame-miR-3715-5p	--	TCGGTAAGCAGAGTATAAGACCT	--	NC_007071.3	+	14937516	14937611	GUGUGUCGUGCUAUCGGUAAGCAGAGUAUAAGACCUUUGAGACGCGAAAUUUAAAGUAUUAUGCUCCGUUUAUCGUUGGUGCGGCGCGAAACGAGC	--	--	52.7046	60.2843	58.9746	15.3224	27.2785	110.028	56.8502	94.4766	45.886	129.811	116.862	109.725	121.206	58.9451	62.0643	91.0509	48.7339	23.1088	66.4415	59.8391	103.614	79.0464	125.418	127.461	128.268	129.247	85.8681	96.7723	164.263
ame-miR-2b-5p	--	TCATCAAAGCTGGCTGTGATATGA	--	NC_007070.3	+	1246930	1247007	GACGCCACGCUCAUCAAAGCUGGCUGUGAUAUGAACGCUCGUAUCAGCAUAUCACAACCACUUUGUGAGCGGUGCACA	--	--	0	0	0	0.547229	1.05594	0	0	0	0.370048	0.863969	0	0	0	0	0	1.01923	0	0.872031	0	0.607504	0.856313	0	0.830583	0	1.32691	0	0	0	0
ame-miR-9b-5p	--	GCTTTGGTAATCTAGCTTTATGA	--	NC_007084.3	+	7887633	7887724	UAAUGCUAGUGCUCUUUGCUUUGGUAAUCUAGCUUUAUGAUCCUUAAUUAAAAUCAUAGAGCUAUAUUACCAAAGUAAAGGCAAAAGCUUUG	--	--	0	0	0	0.547229	0.52797	0	0	0	0.185024	0.647977	1.93481	0	2.26553	0	0	0.339742	0	0.436015	0.373267	0	0	0	0	0.900783	3.98074	0.659422	0	0	0
ame-miR-3718a-3p	--	TCCCCTGTCCTGTCCCGATAG	--	NC_007072.3	+	6820223	6820362	UUGAAAGUCGUUCCCGAUUUACAUUAUCGGAUCAGGAUAGGGUAGGGCAGGGCCAUUUCGGUAUAACCAUUCUGUCCCCUGUCCUGUCCCGAUAGUGAGAAUCGGUACUGAAUCGAAAUUAUGAACGACUGUUUAUUCAU	--	--	134.842	163.629	89.1171	44.3255	78.6676	85.6597	36.6022	76.7622	78.2652	105.62	83.9706	132.754	168.782	196.773	117.232	124.685	135.942	39.2414	47.7782	98.7193	61.6546	115.39	114.621	55.8485	121.191	89.0219	222.247	138.56	103.913
