# Supplementary material for: The MicroRNA Ame-Bantam-3p Controls Larval Pupal Development by Targeting the Multiple Epidermal Growth Factor-like Domains 8 Gene (megf8) in the Honeybee, Apis mellifera
Source: Int J Mol Sci. 2023 Mar 17;24(6):5726. doi: 10.3390/ijms24065726 (PMC10054489; doi:10.3390/ijms24065726)
Supplement: Supplementary file 1 [file ijms-24-05726-s001.zip › Table S9.xlsx]

## Sheet: All novel miRNAs identified by 
Table S9 Summary of predicted novel miRNAs frome all samples
miRNA	score_total	mature_sequence	star_sequence	GenomeID	strand	start	end	pre_seq	hairpin_stru	hairpin_energy	E-bai-1	E-bai-2	E-bai-3	E5d-1	E5d-3	E6d-1	E6d-2	E6d-3	E7d-1	E7d-2	E7d-3	E8d-1	E8d-2	E8d-3	R-bai-1	R-bai-2	R-bai-3	R5d-1	R5d-2	R5d-3	R6d-1	R6d-2	R6d-3	R7d-1	R7d-2	R7d-3	R8d-1	R8d-2	R8d-3
novel_miR_84	53.6	aaagcuuccgaucuuggccgaa	ucgagugagaucggguucuuucg	NC_007075.3	+	11802965	11803075	auuugaaagcuggaacggagucggaaauauucgagugagaucggguucuuucggaaagaaaagaguaucgaaagcuuccgaucuuggccgaacuuuuccgauuuuuuauug	................(((((((((((..((((..((((((((((..((((((...............))))))..))))))))))..))))..)))))))))))......	-37.1	1.36895	2.87068	0	1.36807	1.7599	1.47689	3.11508	0.536799	0.92512	0.863969	0.773922	8.12777	0	1.73368	0	5.77562	5.12989	1.30805	2.2396	0.607504	0	0	0	0.900783	0.442304	0.659422	10.1021	0.628392	0.399666
novel_miR_238	0	acaaugacuucccauucuuugga	aaaugagaagccauucguugc	NW_003378219.1	-	3230	3337	acacaacaacaauuacuacugaaacgaguagaaugacauaauaguaacaaugacuucccauucuuuggauucaaaaaaaaauccaaaaaugagaagccauucguugca	...............(((((......)))))............(((((((((.((((.((((.((((((((........)))))))))))).)))).)))).))))).	-27.5	0	0	0	1.36807	0.52797	0.738446	3.11508	0	0.185024	0.431985	0.773922	0	0	0	0	0	0	0.872031	1.49307	0.607504	0	0	0.830583	0	0	0	0	0	0
novel_miR_159	0.7	ucggaugaugaagcuugacgaacg	uucgaaucgaagcaacguuacaacgccu	NC_007070.3	+	23467134	23467244	ucucguucuucucgcucucuuucgcuauuuucgaaucgaagcaacguuacaacgccuugaaauucccgagucggaugaugaagcuugacgaacgaaagagaacgaaagcug	.......(((.(((.(((((((((.....((((..((.((((..(((((...((.((((.......)))).))..)))))..))))))))))))))))))).))))))...	-29.6	0	0	0	0.820843	0	0	0	0	0.555072	0	0.386961	0	0	0	0	0.339742	0.512989	0	0	1.21501	0.856313	0	1.66117	0.450391	0.884609	0	0	0	1.59866
novel_miR_43	2.3	ucggcugucuguucacgcgagc	gcgaugucggacaagccgagcugg	NC_007071.3	+	8314352	8314463	agccgcggcgaguuaccaucucggcugucuguucacgcgagccacguacacacucgaugucagccgcgaugucggacaagccgagcuggugcuugacgauuuaucaaucgau	........(((((.((((.((((((((((((..((((((.((.((((.(......)))))..)))))).)).))))).))))))).))))))))).(((((....)))))..	-44	0	1.43534	0	0	0	0	0	0	0	0.863969	0	0	0	0.86684	0	1.01923	0	1.74406	0	0	0	0	0	0.450391	0	0	0	0	0.399666
novel_miR_258	5.5	ugcgccacuugugccuccugaucg	ucaggcggcgcuaggcguugga	NC_007073.3	+	12045007	12045120	guuucuaacauacauuccuaacugcgccacuugugccuccugaucggauauucaaucaggcggcgcuaggcguuggagaauuuauggggccgaauagcaacucguggaccaagu	........((((.(((((((...(((((....(((((.((((((.((....)).)))))).)))))..)))))))).)))).))))((.((((........))).)..))....	-35.7	0	0	1.31055	0	0	0	0	0	0	0	0	0	0	0	0	0	0	0	0	0	0	0	0	0	0	0	0	1.88518	0
novel_miR_25	0.8	uggcuuugcucgucgauuuuuc	aaaaucgaggguaaaauugga	NC_007070.3	+	4342305	4342417	aacuuguuucaggaaauauaauucgaaaaaucgaggguaaaauuggaacgaagcugaagcaaaaucguuuuuggcuuugcucgucgauuuuucgaaacgagcucgagauuuug	..((((((((..(((......)))(((((((((((((((((...(((((((.((....))....)))))))....))))))).))))))))))))))))))............	-29.9	0	0	0	1.9153	0.35198	1.47689	1.55754	0	0	0	0	0	0	0	0	0	0	0.872031	2.98614	0	0	1.81716	0	0	0	0	0	0	0
novel_miR_149	8.6	aagauauauauacgugugugugu	cacguacguauauauucuuugg	NC_007082.3	-	4567195	4567307	caauauauucgucaagaaagaagauauauauacguguguguguguauaugcauauguauacacguacguauauauucuuuggauauauuauagagagagagaaaaaaaaaauu	.(((((((((.........(((((.(((((((((((((((((((((((....)))))))))))))))))))))))))))))))))))))........................	-29.8	0	0	0	0	0	0	0	0	0	0	0	0	0	0	0	0	0	0	0.373267	0.607504	0	0	3.32233	0	0	0	0	0	0
novel_miR_154	1.6	uuggcggcgaacgcgggcacgugc	acgugcacguccuccgcccccucg	NC_007070.3	-	27814343	27814454	ucuuguaagggcugagggcguuggcggcgaacgcgggcacgugcgcccccaggcugaacccgaucacgugcacguccuccgcccccucgucccucagccucuccaccaacug	........((((((((((((..((.((((...(((.(((((((.(((....)))..........))))))).)))....))))))..)).))))))))))............	-50.2	0	0	0.655273	0	0.35198	0	1.55754	0	0	0	0	0	1.13277	0	0	0.679485	0.512989	0	0	0	0	0	0	0	0.442304	0	0	0	0
novel_miR_75	6.9	aauucaaagagauuggaggggag	caccucagucuguuugaaaaucu	NC_007073.3	+	4541659	4541770	cucggaacaaggagggagggaauucaaagagauuggaggggagagaaagaagaagaaauucaccucagucuguuugaaaaucucuccuaacaauuuaccuucuucccucuau	...((((.((((.((((((((.((((((.((((((.((((((................))).))))))))).))))))..)))))))).........)))).))))......	-34.7	0	0	0	0.820843	0.35198	0	0	0	0	0.215992	0	0	0	0	0	0	0	0	0.373267	0.607504	0	0.90858	0	0	0	0	0	0	0.399666
novel_miR_14	9.3	uuugaacaauuguacccguuguu	gaacggauacauuugucaaauugauc	NC_007070.3	+	14441141	14441252	ucauccaagcacggaagauccggugcaggaacggauacauuugucaaauugaucugcgcugauucacugguuugaacaauuguacccguuguuccaccgggacucauuucga	...........((((((((((((((.((.(((((.((((.((((((((((((((......))))....)))))).)))).)))).))))).)).)))))))..)).))))).	-37.9	0	0	0	0	0.17599	0	0	0	0.370048	0.431985	0	1.35463	0	1.73368	0	0.339742	0.512989	0	0.373267	0.607504	0	0	0.830583	0	0.442304	0	0	0	0
novel_miR_232	2.7	cucuccuucuucuccacucucc	ggagggagaagaggagagagag	NC_007077.3	-	3669543	3669654	aauaaacagagaggagggaaagggaaaagaggggagggagaagaggagagagagagagagaagaaagacguccucuccuucuucuccacucuccucucucuuccuucuuguc	........((.(((((((((.((((...((((((((((((((((((.(((((.((...............))))))))))))))))).))))))))))))))))))))).))	-56.9	0	0	0	0	0	0	0	0	0	0.647977	0	0	0	0	0	0	0	0	0.746534	0.607504	0	0.90858	0	0	0	0	0	0	0
novel_miR_23	24.4	aaguucagcaucagacuuaggcu	caagccuguucagaacuaacc	NC_007080.3	-	14104805	14104917	ccugcgagcaagagagagucaaguucagcaucagacuuaggcuaccaaauugccaagccuguucagaacuaaccaacuaauguuuuuucgcauauuuuucugccuucuuauua	..((((((.((((.(.(((..(((((.....(((.(((.(((.........)))))).)))....))))).....)))..).)))))))))).....................	-20.9	0	0	0	0.547229	1.93589	1.47689	3.11508	0	0.555072	1.07996	0.773922	1.35463	0	0.86684	0	0	2.56494	0.872031	2.2396	0.911255	0	1.81716	0	2.25196	0	0.659422	0	1.25678	0
novel_miR_174	2.5	ucugggacugucaugucggcugucu	gcaguagcggcggcaguuccgguca	NC_007070.3	-	13913002	13913116	ggugacaggugguggguggcucugggacugucaugucggcugucucgggagugaguagcaguagcggcggcaguuccggucaacccacacccauugcacuuguacccaacguaau	((((.(((((((((((((...(((((((((((..(((((((((((((....))))..)))))..)))))))))))))))........)))))))..)))))))))).........	-49.4	1.36895	1.43534	1.31055	0.547229	1.93589	2.21534	0	3.22079	1.11014	1.29595	0.773922	5.41851	1.13277	0	4.59735	0.339742	1.02598	2.61609	1.49307	0	0	0.90858	0	3.15274	1.32691	0.659422	0	0	1.199
novel_miR_171	2	uuggaaaaguaaucuaggagaga	ucuaggauacuucucccagugc	NC_007071.3	+	6594705	6594816	aacgauucuccaacucucguucuaggauacuucucccagugcgaaagccuccuaucggcccuuggaaaaguaaucuaggagagagagagagagggaauccuuucucccuucu	.............(((((.(((((((.(((((.(((.((.((((.((....)).)).)).)).))).))))).)))))))))))).((((((((....))))))))......	-38.6	0	1.43534	0	0	0.52797	0	1.55754	0	0.185024	1.72794	2.70873	1.35463	4.53107	0	0	2.71794	2.56494	0	0.373267	0.607504	0	0.90858	0.830583	1.35117	2.21152	0	0	3.14196	1.199
novel_miR_128	1.8	ucaggagaacguuaggauucagg	aaaguccugcgggcuccuagcc	NC_007085.3	+	1332266	1332379	caacgucuaucaucaugauggaaccaccaguuacgagcaaaguccugcgggcuccuagccugaagagaggucaggagaacguuaggauucaggauagggugaguuagaaacaaa	.....(((((((...)))))))((((((.........(..(((((((((..(((((.((((......)))).)))))..)).)))))))..).....)))).))..........	-36.4	2.05343	2.87068	3.27636	0.820843	2.28787	1.47689	0	0.536799	0.370048	1.07996	2.32177	0	1.13277	3.46736	0	1.69871	0.512989	1.30805	0	0.911255	0	0.90858	0	0	0.442304	3.95653	0	0	1.99833
novel_miR_221	75.9	aggauagucgaaauaacgaacc	gacguuguaucgacuaucuuuc	NC_007070.3	-	9601685	9601796	uacgugggagaugauuggagaaggauagucgaaauaacgaaccggaugacuaggugaaaaauucugcaauuugcgaggacguuguaucgacuaucuuucuucggcuucuccu	.....((((((.(.((((((((((((((((((.((((((..(((.(....((((........)))).....).)).)..)))))).))))))))))))))))))).))))))	-45.1	0	1.43534	3.27636	3.00976	1.23193	1.47689	3.89385	1.6104	1.11014	1.72794	3.48265	1.35463	0	1.73368	2.29868	2.71794	3.07793	3.48812	2.2396	3.94877	0.856313	0.90858	0.830583	1.35117	0.442304	1.97827	0	0.942588	0.799332
novel_miR_117	2	ucgaccauaaucggaugcgaucg	cauauccgauuauugccgagc	NC_007070.3	+	5097615	5097722	ucgguucgaccauaaucggaugcgaucgguuuagggcuugaauagcuggauggugaacuguggggccgaucauauccgauuauugccgagccaagccgaagucgaaua	..((((((.(.(((((((((((.(((((((((..((((.....))))...............))))))))).))))))))))).).))))))................	-39.3	0	0	0	0	0	0	0	0	0	0	0.386961	0	0	0.86684	0	0	0	1.30805	1.1198	0.303752	0	0.90858	0.830583	2.70235	0.442304	0	0	0	0
novel_miR_16	0.7	uauguauauauauauaugaacgu	guguauguauauauauacauaua	NC_007073.3	+	75977	76087	uuaaaaaguuuucccaauuuucccuuuacccguguauguauauauauacauauauauauauguauauauauauguauauauauauaugaacguuucgucuacuuggcucga	..............................(((.(((((((((((((((((((((((((....))))))))))))))))))))))))).)))....(((.....)))....	-29.5	0	0	1.31055	2.18891	2.46386	2.21534	4.67262	4.29439	2.40531	2.37592	5.80442	4.06388	0	0.86684	2.29868	0	2.05195	1.74406	4.10594	3.34127	5.99419	2.72574	0	2.70235	3.98074	1.31884	0	1.88518	0.799332
novel_miR_35	4.2	uauauauauagguaccuguccg	augcgguauauauauauauaua	NC_007083.3	-	9411805	9411916	gacucuugccuucgcguuaccuauauaaaaguauaugcgaugcgguauauauauauauauauauauuauauauauauauagguaccuguccgguuagagugaagaagaggga	..(((((..((((((.(((((((((((....)))))).((((.(((((.((((((((((((((...)))))))))))))).))))))))).)).))).))))))..))))).	-34.2	0	0	0	0	0.35198	0	0	1.0736	0	0.431985	0	0	0	0	0	0	0	0	0	0	0	0	0	0	0	1.31884	0	0	0.399666
novel_miR_97	1.1	auauuuuucuagaauuuuucu	aaaaauuguggaaaaaauaagu	NC_007075.3	-	9051456	9051566	auccucguauguuuauauauauauuuuucuagaauuuuucuaugauguguaggauagaaaaauuguggaaaaaauaaguauauggauauauauauauagggugagaaaaau	(((((.((((((((((((((.((((((((((.(((((((((((..........))))))))))).))).))))))).))))))))))))))......))))).........	-31.3	0	0	2.62109	0	0.17599	0	0	0	0	0	0	0	0	0	0	0.339742	0.512989	0	0	0	0	0	0	0	0.442304	0	0	0.942588	0.799332
novel_miR_225	1.7	auacgugucucaaucucuuuu	aguggauggacacguaugg	NC_007073.3	+	12299887	12299997	uuccgcgaaacagcgucaccuuugaaagagaaagugguaggaguggauggacacguaugggugcgcacccauacgugucucaaucucuuuuuuuuccccccgcgacgagag	...(((......)))..................((((..((((.((((((((((((((((((....))))))))))))))..)))).......))))..))))........	-36	0	0	0	0.273614	0	0.738446	0	0	0.185024	0.215992	0.773922	0	0	0	0	0	0	0	0.746534	1.21501	0	0.90858	0	0.900783	0	0	0	0	0
novel_miR_112	1.9	gauucggggcucguagggcucga	uugcccugccuccucgaaauccg	NC_007083.3	-	7982028	7982139	gcgaggaauuuuuucccaacugccgccgauacaauugcccugccuccucgaaauccgugguuccuuucggauucggggcucguagggcucgaucgauggacgaggcauucga	....((((....))))......(((.((((......(((((((..(((((((.((((..........)))))))))))...)))))))...)))).))).(((.....))).	-38.2	0	0	0	0.547229	0.17599	0	0	0.536799	0	0	0	0	0	0.86684	0	0.339742	0	0.436015	1.49307	0.303752	0	0.90858	0	0	0.442304	0	0	0	0
novel_miR_9	2.1	cuuccucccgucgagagacgacg	gagucucgacggcgggagagagacg	NC_007072.3	-	6243737	6243848	cucgcugcuucuuucuucccuuccucccgucgagagacgacgaggagagaaucgagucucgacggcgggagagagacggaugagagaugaaaaaucgaccccucccuccucu	.(((...(.((((((.(((.((((((((((((.(((((..(((........))).)))))..))))))))).)))..))).)))))).)......)))..............	-41	0	2.87068	0	1.64169	0.703961	0	0.77877	0.536799	0	0	0	0	0	0	2.29868	1.01923	1.53897	0	0	0.303752	0	0.90858	0	0	0	0	2.52553	1.88518	0
novel_miR_200	19	agaggcccauggccgggaauucuuu	cuggcuuuggucguggaucucgauc	NW_003378191.1	-	283655	283769	uaaauacgauaaauaggguuagaggcccauggccgggaauucuuuucgcuggcuuuggucguggaucucgaucauaguuuuaucuggauguuugcuuauuucaagcggcgaacaa	.......((((((...((((.((((.(((((((((((...((........)).))))))))))).)))))))).....))))))....((((((((..........)))))))).	-30.7	0	0	0	1.09446	2.46386	0	0	1.0736	0	0.215992	0	0	0	0	0	0	0	3.05211	0.746534	0.911255	0	0	0.830583	0	0	0	0	0	0
novel_miR_18	2.3	ucucucgaucgucuaaucuggcg	ccaggugggggcguugggauuug	NC_007078.3	+	7255142	7255254	aucgaaagaagcgaucccgaucucucgaucgucuaaucuggcgguaauuaguuuccgccaggugggggcguugggauuugggggcagccgauuaauccgucggccggaucaaa	..........((..((((((..((((((.(((((.(((((((((..........)))))))))..))))))))))).)))))))).((((((......)))))).........	-45.7	1.36895	0	0.655273	2.18891	1.23193	0	0	3.75759	2.03526	1.51195	0.386961	1.35463	1.13277	0.86684	0	1.35897	2.05195	0	0.373267	1.21501	1.71263	0.90858	0	1.35117	0.884609	0	2.52553	0.628392	0
novel_miR_105	0.7	uaaauaaucauuuaucauuuua	aaaugauaaaugauuauuuaaa	NC_007077.3	+	7818139	7818250	uaaaauggaaaaauauauuaauauaaaaugauaaaugauuauuuaaacuauaauauauauguauuauaguuuaaauaaucauuuaucauuuuauuaaauaauauauauuauu	............((((((((..((((((((((((((((((((((((((((((((((....))))))))))))))))))))))))))))))))))....))))))))......	-41.6	0	0	0	0	0	0	0	0	0	0	0	0	0	0	0	0	0.512989	0	0	0	0	0	0	0	0	0	0	0	0
novel_miR_194	1.8	ucaaacggacuuccuucgaga	ucgagggaaguuucucuuugacg	NC_007070.3	+	23792413	23792523	cgagcauuuucuguuaaaaauuuucuuugucgagggaaguuucucuuugacgagagggaauugggcuccgucaaacggacuuccuucgagagagcgagacgagaaauuaca	.......((((((((......((.((((.(((((((((((((...(((((((.(((.........)))))))))).))))))))))))).)))).))))).))))).....	-37.1	0.684475	2.87068	1.96582	1.64169	0.703961	0	1.55754	0.536799	1.85024	1.07996	2.32177	0	1.13277	0	0	1.35897	2.56494	0	0.373267	0.607504	0	0.90858	0	0	0.442304	0	2.52553	0.628392	1.199
novel_miR_70	0.5	uuugaauuuuauggacguuaaa	uaacguccaaaaaugcaaaaa	NC_007079.3	+	2538223	2538334	uauuuaacguccaaaaaugcaaaaaugugugauaucgaaaauguuuauucauuuuuuuuuuuuaaauacuuuuugaauuuuauggacguuaaauaaaugauucugaugaaug	((((((((((((((((((.((((((.((((......(((((((......))))))).........)))))))))).))))).)))))))))))))....((((....)))).	-29	0.684475	0	1.31055	0.820843	0.879951	0.738446	0.77877	0.536799	0.185024	0.647977	0.386961	1.35463	0	0	0	1.69871	0.512989	1.30805	0.373267	0.607504	0	0.90858	0	0.900783	0	0	0	0	0.399666
novel_miR_249	0.5	ucgugucucucgaucgacuguuuc	gagagacagagauagagaga	NC_007078.3	+	9689425	9689537	uuccuuccuuccuuccuuucucgugucucucgaucgacuguuuccaaggggagagagacagagauagagagagagggagagaaagagaaagagagagagagagauucuuuguu	(((.((((((((((((((((((.(((((((.....(.((.(((((....))))).)).))))))))..))))))))))).).))).))).)))(.(((((.....))))).).	-37.8	0	0	1.31055	0.547229	0	0	0	0	0	0	0	0	0	0	2.29868	0.679485	0	0.436015	0	0	0.856313	0	0	0	0	0	0	0	0
novel_miR_53	120.5	uucggaaaguaauuucguuuuu	aaacggaauuauuuucugaaug	NW_003378199.1	-	118774	118885	ucauuuuaauuauuagaucguucggaaaguaauuucguuuuucguaugaguuauaaaaaaacggaauuauuuucugaaugaucugauauauuauauuacuucagaagaauuu	......((((((((((((((((((((((((((((((((((((.(((.....)))..)))))))))))))))))))))))))))))))).))))...................	-38.6	0.684475	1.43534	0	2.18891	3.87178	0.738446	0	0.536799	1.85024	1.07996	1.93481	0	1.13277	1.73368	0	1.69871	3.07793	1.30805	0	1.51876	2.56894	0	1.66117	1.35117	1.32691	1.97827	0	1.25678	1.199
novel_miR_236	15.8	caucucgcuugucgguggcaacg	ccgccaccgagcgagccgagauacc	NC_007079.3	-	12248153	12248265	aucguaaaagcccgccaccgagcgagccgagauaccuguucaucgaaacgagaaagugcucgaaucuaggcaucucgcuugucgguggcaacgguguugggauauacgugcau	(((.(((..(((.((((((((.(((((.(((((.((((....((((.((......))..))))...)))).))))))))))))))))))...))).))).)))..........	-45.1	0	0	0	1.64169	0	0	0	0	0.370048	0.647977	0.773922	0	0	0	0	0	0	1.74406	0.373267	0.911255	0	0	0	0	0.442304	0.659422	0	0	0.399666
novel_miR_37	2.1	uaucuccuuccuucccuucccuc	gggggaggaggagggaggagguggauc	NC_007071.3	-	14444741	14444852	ucacaguagaacgaccucgagacgaaggagggggaggaggagggaggagguggaucuguguagcacgauaucuccuuccuucccuucccuccaugucuuucuuuucgcugca	...((((.(((.((....((((((..(((((((.(((.(((((((((((((..(((.(((...))))))))))))))))))))))))))))).)))))))).))).))))..	-50.8	0	0	0	0	0.17599	1.47689	0	0.536799	0.185024	0	0.386961	0	0	0	0	0	0	0.436015	0	0	0	0	0	0.450391	0	2.63769	0	0	0
novel_miR_143	0.5	auaauguaauguagauaugcgaa	uucgcauaucuacaucacaua	NC_007070.3	+	10141140	10141251	gaaaaauauuaauuaaauagauaauguaauguagauaugcgaaauaaaaaauucgcauaucuacaucacauaauuaaugagugaagugauaguguuuuguggaaagcuuagc	.......................((((.(((((((((((((((........))))))))))))))).))))......(((((....(.((((....)))).)...)))))..	-28.8	0.684475	0	3.27636	0.820843	1.93589	0	0	1.0736	0.555072	1.72794	1.93481	1.35463	0	1.73368	0	1.01923	0.512989	0	0	0	0	0	0	1.35117	1.76922	1.97827	5.05107	0	1.59866
novel_miR_110	2	uccgaucgcgauucacucguuc	ccgagugaaucguuucgaaaa	NC_007070.3	-	28944542	28944653	cgguggauucgauauccggccgucgaaucggccgagugaaucguuucgaaaaauauuuacgcaauuucuuuccgaucgcgauucacucguucgauuacucggcgcgcgcagc	...(((((.....)))))(((((((((((((.((((((((((((.(((........................)))..)))))))))))).)))))...)))))).)).....	-40	1.36895	2.87068	0.655273	0	0	0	0	0	0	0	1.93481	0	2.26553	3.46736	0	1.35897	0	1.30805	1.1198	0.911255	0	0.90858	0.830583	0.450391	3.53843	1.31884	0	0.314196	0
novel_miR_138	2.4	auauugcguagaaauugggcacu	ucaauaucugcguguugcucu	NC_007077.3	-	9704682	9704793	gagaaugagcauguugagcauauugcguagaaauugggcacuacgggugucgguggugcucaauaucugcguguugcucuacguaugcgcccauuacggcuccuccgggccc	...((((.((((((.(((((...((((((((.((((((((((((.(....).)))))))))))).)))))))).))))).))))....)).))))..(((((....))))).	-48.7	0.684475	1.43534	1.96582	0.273614	0.17599	0.738446	1.55754	0.536799	0	0	0.386961	0	1.13277	0	0	0	0.512989	1.74406	0	0.303752	1.71263	0	0.830583	0	0	1.97827	0	1.25678	0
novel_miR_122	10.4	aucauaucgaucgaggcugaauu	aucagucgucguucgauauuucu	NC_007074.3	-	2178348	2178460	auagagaacaucauaucgaucgaggcugaauuauuaaaauuacuaaaagaucgcuuucaaaaauuauauaaucagucgucguucgauauuucuuaccgguucgaaaaugauac	...(((((....(((((((.(((((((((.((((...((((....((((....))))....))))..)))))))))).))).))))))))))))...................	-21.2	0	0	0	0.273614	0.17599	0	0	0	0	0.863969	0	0	0	0	0	0	0	0	0	0	0	0	0	0.450391	0	0.659422	0	0	0.399666
novel_miR_24	35.8	ucggacgcggacgacgagucguc	cgacucgaucgacgcgccccgcc	NC_007075.3	+	14827874	14827986	aucuaccggauaucuugaccgcguugaagucggacagcucggacgcggacgacgagucguccaaggaucucgacucgaucgacgcgccccgccacccgagguucagccugucc	................(((.(.((((((.((((...((..((.((((..((((((((((((....))...))))))).))).))))))..))...))))..))))))).))).	-41	0	0	0	0.273614	0.35198	0	0	0	0.740096	0	0.386961	5.41851	1.13277	0	0	1.01923	1.53897	0	0.373267	0.303752	0	0	0	2.25196	0.442304	0	0	1.88518	0
novel_miR_59	2.9	uugccaacgucguacccgugc	ucggggacaagggggcaacgcg	NC_007071.3	-	13479067	13479177	agaauccgauagcagcaucgacgaggcggguuuggaucucggggacaagggggcaacgcgguuguucacguugccaacgucguacccgugcuccuuacucgacaaucacgg	......((((......))))......(((((..(((.(.((((.((..(..(((((((.((....)).)))))))..)...)).)))).).)))..)))))..........	-37.4	0	0	0	0.273614	0.52797	0	0	0	0	0	0.386961	0	0	0.86684	0	0	0	0	0.373267	0	0	0	0	0	0	0	0	0.628392	0.399666
novel_miR_135	1.3	auugguggaaagaagucucgcg	cgagacuuuuuuucagcagcga	NC_007074.3	-	13209465	13209576	guucgaagaacuucucuuaucuucgugccgucccacgagacuuuuuuucagcagcgaauaauauuguucauugguggaaagaagucucgcggaacgaacgcgaaucugauug	((((...)))).......(((((((((.(((.((.(((((((((((((((.(((.(((((....))))).))).))))))))))))))).)).)))..))))))...)))..	-42.5	0	0	0	0	0	0	0	0	0	0	0	0	0	0	0	0	0	0	0	0.303752	0	0	0	0	0	0	0	0	0
novel_miR_137	10.2	uucuggcuuugcucucgauuuuu	aacgaacguugagcucgagauu	NC_007070.3	-	20372858	20372969	gucgucaauggucacucguuucuggcuuugcucucgauuuuucgaauuucgcggucgcggucgcgaaaugggcgaaacgaacguugagcucgagauuuugcccaugugcgga	.((((..((((.((...(((((.(((((.((..(((...(((((.(((((((((......)))))))))...))))))))..)).))))).)))))..)).))))..)))).	-34.7	0	0	0	0	0.879951	0	0	0	0	0	0	0	0	0	0	0	0	0	1.1198	0	0	0	0	0	0	0	0	0	0
novel_miR_8	2.6	uacguguacgucguauauauagac	cuguguauacgcguacacguaua	NC_007082.3	+	4818607	4818719	aaggaggauuuccaugucuguguauacgcguacacguauacguacauauauauauauauauacguacauauacguguacgucguauauauagacgggcauuuucguuggcggg	((.((((((.(((..(((((((((((((((((((((((((.((((.((((((....)))))).)))).)))))))))))).)))))))))))))))).)))))).))......	-52.6	0	1.43534	0.655273	1.09446	0.52797	0	0.77877	0	0	0.431985	0	0	0	0.86684	0	0.679485	0	0.872031	0	0	2.56894	0	0	0	0	0	7.5766	0	1.199
novel_miR_176	0.2	cgugcauguacgcucucucuuuu	aagggagcacguauuacacgua	NC_007081.3	+	8094179	8094290	ggaaaguuaauccaauucuuuguugucuucauuccaagggagcacguauuacacguaugccuacguauacgugcauguacgcucucucuuuuacgcgccacaccuauaucgu	((((.(......((((.....))))....).))))(((((((..(((((..(((((((((....)))))))))...)))))..)))))))......................	-27.9	0	0	0	1.36807	0.17599	1.47689	0	0	0	0.431985	0	0	0	0	0	0	0	0.872031	0	0.607504	0.856313	0	2.49175	0.450391	0.442304	0	0	0	0
novel_miR_54	0.8	caccgcggacgaaucaaucguuu	gagugauccgacuguugguguga	NC_007081.3	+	1127515	1127627	cuguugcccgaccguuccacgagugauccgacuguuggugugaaucaagcuuuauucacaccgcggacgaaucaaucguuuuacuguuuuauguaauuuuauauacgugugcg	.........(((.((...((((.((((.((.((((.(((((((((........))))))))))))).)).)))).))))...)).))).((((((........))))))....	-30.2	0	0	0	0	0.35198	0	0	0	0	0	0	0	0	0	0	0	0	0	1.49307	0.303752	0	0	0	0	0	0	0	0	0
novel_miR_170	0.4	cgaaggaaggggaaggaaagug	cguucucucuucuuucuucuuc	NC_007079.3	-	8830685	8830796	gagagagagagagagagaggcgaaggaaggggaaggaaaguggucagcgccguucucucuucuuucuucuucuccuuccucucccuuucuucgcaacggcgucgcgcgacgg	(((((.(((((.(((.((((.((((((((((((.((((..((((....)))))))).)))))))))))).))))))).))))).)))))..........((((....)))).	-46	0	0	0	0	0.17599	0	0	0	0	0	0	0	0	0	0	0.679485	0	0	0	0	0	0	0	0	0	0	0	0	0
novel_miR_113	8.3	agagagaugguguugcguaacgaga	cgucguucuccauuucucuuu	NC_007070.3	+	17492376	17492490	acggacgaacguuucacacuagagagaugguguugcguaacgagauagauauaauuaugucgcauauccgucguucuccauuucucuuucucuuuugcguuacguaucguuucac	((((((((((((........((((((((((.(..(((..(((.(((((((((....)))))...)))))))))).).)))))))))).........))))).))).)))).....	-33.7	0	0	0	0.273614	0	0.738446	0.77877	0	0.185024	0	0	0	1.13277	0	0	0	0	0	0.373267	0.303752	1.71263	2.72574	0	0	0	0	0	0	0
novel_miR_195	2.1	agcgugcauuguaucuccguug	caacagagauauaaugcacuuuu	NC_007082.3	-	5441918	5442029	gcuugauuugauuucugaaaagcgugcauuguaucuccguugcacaaaaccugcaagauuuaaccgcaacagagauauaaugcacuuuucagaaauuaaaaaaaaaaaaauu	......(((((((((((((((..((((((((((((((.(((((......................))))).)))))))))))))))))))))))))))))............	-41.7	0	2.87068	0	0	0	0.738446	0	0	0.740096	0.647977	0	0	0	0.86684	0	0.339742	0.512989	0	0	0	0	0	0	1.80157	1.32691	0	0	0	0
novel_miR_173	1.2	ccgacgacgccgaccucgauguc	cgucggcgucggcguugcgaug	NC_007085.3	-	3759328	3759440	ggcuggccuucacugaaccaccgacgacgccgaccucgaugucggcauugguaaaacggcgucggcgucggcguugcgaugcuucuaccgaucucgauugcgugugaucgcgu	..............(((.((.((.((((((((((.(((((((((............))))))))).)))))))))))).)).))).(((((((.((......)).))))).))	-42.9	0	0	0	0.273614	0	0	0	0	0	0	0	0	0	0	0	0	0	0.436015	0	0.607504	0.856313	0	0	0	0	0	0	0	0
novel_miR_224	2.2	cucgugucuaucgcaucgcguu	cgcgaugagaucggcgcgaggu	NC_007081.3	-	7478774	7478885	gccggccuaaccucauuuaguuagaaaguguuugcgcgaugagaucggcgcgagguuuaauuggaaacgccucgugucuaucgcaucgcguucaaacccggaguagaauguc	.((((.(((((........))))).....((((((((((((.(((.((((((((((............)))))))))).))).)))))))..)))))))))...........	-42.4	0	0	0	0.820843	1.7599	0	0.77877	0.536799	0	0	0	1.35463	1.13277	0	0	0	0	0.436015	0	0.607504	0	0	0	0	0.442304	0	0	0	0
novel_miR_42	1.7	uaacauaauaauuuggauuagu	uauuuuaaauuauuaauguuaaa	NC_007070.3	-	24356945	24357056	uuaaauuuugagauguaaucuguauaauauauuuuaaauuauuaauguuaaauuauuguaauauuaauuuuaacauaauaauuuggauuaguauaugcaguuuucauaucau	........(((.(((.((.(((((((...((.((((((((((((.(((((((..((((......))))))))))))))))))))))).))...))))))).)).))).))).	-24.1	0	0	0	0	0.35198	0	0	0	0	0	0	1.35463	0	0.86684	0	0	0	0	0.373267	0	0	0	0	0.900783	0	0	0	0	0
novel_miR_190	4.2	aacggauucgcgacgggggacgcg	uucucucggucgcgaauccaa	NC_007072.3	-	5134481	5134599	cgcuucucucgcaguguaaaaacggauucgcgacgggggacgcgcgcgaaucaacaaccaucgggguuucucucggucgcgaauccaaucgcgucugaggaaaagaauuaaaaaugaaa	...(((((..((.(((.......(((((((((((((((((.((.(.(((...........))).))).)))))).)))))))))))...)))))..)))))..................	-38.9	0	0	0	0	0	0	0	0	0	0	0	0	0	0.86684	2.29868	0	0.512989	0	0	0	0	0	0	0	0	0	5.05107	0	0
novel_miR_208	0	gagaacgucacggucuguguggu	caccggacauugucguucucca	NC_007082.3	+	3940517	3940629	aaacgggugucaauugucagccacuuggacgugcaucaccggacauugucguucuccagagcuugaauucgagaacgucacggucugugugguccuacgcgaauaaucgcacg	...((((((.(........).))))))...(((.((((((((((..((.(((((((..(((......)))))))))).))..))))).)))))..)))((((....))))...	-33.2	0	0	0	0	0.35198	0	0	0	0	0	1.16088	0	0	0	0	0	0	0	0	0	0	0	0	0	0	0	0	0	0
novel_miR_175	1.8	uuuccgggugucggacgaucgauc	ucgaucgauccggaacgggacaaa	NC_007070.3	+	28213946	28214057	gcgaacgcgucaagaguuuuuccgggugucggacgaucgauccucguugaucggaucgaucgauccggaacgggacaaagcccucuuuccucuucuucgccucuucucuucg	(((((.(.(..(((((((((((((....(((((((((((((((.........)))))))))).)))))..))))).)))...)))))..).)...)))))............	-36.6	0	0	0	0	0	0	0	0.536799	1.66522	0.431985	1.54784	0	0	0	0	0	0	1.30805	0.373267	0.303752	0	1.81716	2.49175	0	0.442304	0	0	0	0
novel_miR_191	6575.3	uggauguucgagagagacaga	aguccucucccguccaucgacg	NC_007079.3	-	1762766	1762876	ucgaacaggucgcagcgaucgcgaagcgccaguccucucccguccaucgacguggccgcaccguggaucguggauguucgagagagacagaaagagggagacgagaacaga	.......((.(((..((....))..))))).(((.((((.((..((((.(((...((((...))))..))).))))..)).))))))).......................	-31.4	389.466	393.283	205.1	69.498	75.6758	212.672	94.2312	116.485	149.499	252.063	322.339	312.919	480.293	473.294	305.724	311.883	380.125	80.2268	69.8009	128.487	91.6255	114.481	149.505	142.774	291.036	168.153	411.662	405.627	286.561
novel_miR_119	0	uucgccaaccguucgccaaggu	cauuggccgaacgggaggcggcca	NC_007082.3	+	1133863	1133974	gcgguggaauaagagcggauucgcgcgugauccacggaugaucauuggccgaacgggaggcggccaagaauucgccaaccguucgccaagguucccuucacggcgaauuaaa	.((.(........).))(((((((.(((((.....(((..(((.(((((.((((((..(((((........)))))..)))))))))))))))))..))))))))))))...	-45.8	0	0	0	0.273614	0	0.738446	0	0	0	0	0.386961	0	0	0	0	0	0	0	0	0	0	0	0	0	0	0.659422	0	0	1.199
novel_miR_215	0.6	ucaguaguuuucugggcuguuu	auagcucagcugacuacuauu	NC_007077.3	+	5129910	5130020	auuguuaaccacguaacgcgaucgcaaucauagcucagcugacuacuauugaccuauugauguguuucugucaguaguuuucugggcuguuuuguaauggaguuauuguau	............(((((.(.((.((((..(((((((((..(((((((((.((..(((....)))..)).)).)))))))..))))))))).)))).)).).))))).....	-29.2	0	0	0	0.547229	0.879951	0	0	1.0736	0.185024	0	0.386961	0	0	0	0	0.339742	0	0	0	0	0	0	0.830583	0	0	0	0	0	0
novel_miR_233	2	ugcgaggcuuuuuuucaacgaug	uuggaaaaaagucuuggagaa	NC_007077.3	+	13107049	13107159	gacuucucuuugcccaguaccaaggccugcgaggcuuuuuuucaacgaugaauaaaaauauuguucaucguuggaaaaaagucuuggagaaaaaauauagaaucugauugg	.......(((((........))))).((.((((((((((((((((((((((((((.....)))))))))))))))))))))))))).))......................	-39.4	0.684475	0	1.31055	6.84036	6.33565	5.16912	39.7173	1.0736	21.6478	2.37592	19.735	4.06388	0	1.73368	0	0.679485	0	24.4169	2.2396	1.21501	11.1321	0.90858	0	1.35117	1.32691	6.59422	0	0	0.799332
novel_miR_266	0.8	uuucgauugaaucucuuagaua	accaagagauucaugaacgagauu	NC_007079.3	+	4371973	4372083	cacugacaagcuuguauuuaaaauuaccaagagauucaugaacgagauuguagguaauucuauaagccaauuucgauugaaucucuuagauaaaucacaauacaagucaga	..(((((....(((((((.....((((.((((((((((....((((((((((((....)))).....))))))))..)))))))))).).))).....)))))))))))).	-29.9	2.05343	0	0	0.273614	1.7599	0	1.55754	1.0736	0.185024	0.215992	0	0	0	0	0	0.339742	1.02598	0	0.746534	0.607504	0	0	0	0	0	0.659422	0	0	0
novel_miR_98	2.2	ucgucgucgacguccucgccg	ucgucgacgucgucgucgacg	NC_007077.3	+	2948201	2948310	gauaacaacucccacaccguuacugucgccgucgucgucgucgacgucgucgucgacgucuucgucgucgucgucgucgacguccucgccgucgucgucgacguccucgu	.................((....(((((.((.((.((.((..(((((((.((.(((((.(......).))))).)).)))))))..)).)).)).)).)))))....)).	-42.7	0	1.43534	0	0	0.17599	0	0	0	0	0	0	0	0	0	0	0	0	0	0	0.607504	0	0	0	0.450391	0.442304	0	0	0.314196	0
novel_miR_234	0.1	ucaucgucgucgucgucaucc	augacgacgcgcgacgccauua	NC_007075.3	-	8835212	8835324	aggucgguuucgaugacgacgcgcgacgccauuaucgucgaauaucgucgucgucaucgucgucgucgucauccuagguugacguaguuaucguuguuauuauuguuauuguu	(.((((((((.((((((((((.((((((.......((.(((...))).)).......))))))))))))))))..)))))))).)............................	-33.8	0	0	0	0	0.35198	0.738446	0	0	0.555072	0	0	0	0	0	0	0	0	0.872031	0.373267	0	0	0	0	0	0	0	0	0	0
novel_miR_181	0	uucggauuucgaaccggagggaa	cuccuguugcgagaucggaguc	NC_007082.3	+	2790545	2790657	acccguguuauugaaggucucgacgaugguugguuucuccuguugcgagaucggagucgaaauauugagauucggauuucgaaccggagggaaauugaucaggucgucgggug	..................((((((((((((((((((((((((...(((((((.(((((..........))))).)))))))...))).)))))))))))))..))))))))..	-44.5	0	0	0	0	0	0	0	0.536799	0	0	0	0	0	0.86684	0	1.69871	0	0	0	0	0	0	0	0	0	0	0	0	0
novel_miR_10	0.5	aaagcuguucaugaucuugagaa	cucaagagaagagcagcuucuu	NC_007077.3	+	8305880	8305991	uuagauaaaaauuaucuuaaagcucucaagagaagagcagcuucuuauauggaguugaaagaauaugaaaaagcuguucaugaucuugagaaagccuguaaaauggauaaaa	..((((((...))))))....((((((((((..((((((((((.((((((............))))))..))))))))).)..))))))))..)).................	-29	0.684475	0	1.31055	0.547229	0.703961	0.738446	1.55754	0	0.370048	0	0.386961	0	0	0.86684	0	0	0	0	0	0.607504	0.856313	0	0	0	0	0	0	0	0
novel_miR_247	2.1	uuugacaauuuuucguuugauug	acgaacgaaacuuuguaaaacca	NC_007072.3	-	3656535	3656646	guaaauacgcgcuuggucacgaaaaauuuuacgaacgaaacuuuguaaaaccaucauuuucaaucauagguuugacaauuuuucguuugauugaaacaaugucaguguauau	....(((((((((((.(((............(((((((((..((((.(((((................))))).))))..)))))))))..)))..))).))..))))))..	-21.3	0	0	0	0.273614	0.52797	0.738446	0	0	0.185024	0	0	0	0	0	0	0	0	0	0.373267	0.303752	0	0	0	0.900783	0.442304	0	0	0	0.399666
novel_miR_30	1.4	caggagggaggagaaucucgaa	cgggauucuucuuucucgagcguu	NC_007074.3	+	6681834	6681942	gcucucuauggaggaagauauugauagagaacagucggacgggauucuucuuucucgagcguuguaagaacaggagggaggagaaucucgaagauuuacaauuuuucga	..(((((((.((........)).)))))))..((((...(((((((((((((((((....(((.....)))..)))))))))))))))))..)))).............	-36.7	0	0	0	0.547229	0.17599	0	0	0.536799	0.185024	0	0	0	0	0	0	0	0.512989	0.436015	0.373267	0.911255	0	0	0	0	0	0	0	0	0
novel_miR_60	2.5	cucgucuccccguuuuuucccu	ggaagaaagaggagagaggagag	NC_007073.3	-	8957996	8958107	aaauagccacuucucgaggaagggaagaaagaggagagaggagaggauaagacaugcguuaugauucacucucgucuccccguuuuuucccuucuucguuaucagguuauuc	.(((((((......((((((((((((((((..((.((((.(((((((...(((....))).....)).))))).))))))..))))))))))))))))......))))))).	-51.5	0	1.43534	0	3.00976	0.879951	0	6.23016	1.0736	1.11014	0.215992	0	0	0	0	0	0	0	0	0.373267	0	1.71263	0	4.15292	0	0	2.63769	0	0.628392	1.99833
novel_miR_145	0.2	aaguguucgucggcggccugccacc	aggcagugaaaccggagaacgcuucu	NC_007076.3	-	4109441	4109552	cuuuccucccccagucggagcaguccucacagucaaggcagugaaaccggagaacgcuucuccaggaaaguguucgucggcggccugccaccggacaucgacgagggugagu	.....((((((..(((((....((((..........(((((.(...((((.((((((((((...)).)))))))).))))...))))))...)))).)))))..))).))).	-41.1	0	0	0	1.64169	0	0	1.55754	0	0	0	0	0	0	0	0	0	0	0	0	0	0	0	0	0	0	0	0	0	0
novel_miR_177	0.8	uucggaaaguaauuucguuuuu	aaacgauguugagaaacaguacgagcg	NC_007076.3	+	12021229	12021339	ccgaauauuucaccguugagaaacgauguugagaaacaguacgagcgaccgguucaauauuauucgaucguucggaaaguaauuucguuuuuuuccgaugaaacauucgac	.(((((.(((((.((..(((((((((.((((..........(((((((.(((...........))).))))))).....)))).)))))))))..)).))))).)))))..	-30.2	0.684475	1.43534	0	2.18891	3.87178	0.738446	0	0.536799	1.85024	1.07996	1.16088	0	1.13277	1.73368	0	1.69871	2.56494	1.30805	0	1.51876	1.71263	0	1.66117	1.35117	1.32691	1.97827	0	1.25678	1.199
novel_miR_111	1.5	uucggaucguucaucuucgcagaga	gccgagagacgaaacgaa	NC_007072.3	+	6058318	6058431	aagagaagagaagagaaggagcuucuucccugccgagagacgaaacgaaugaaacggacgauuauuuuuuuucggaucguucaucuucgcagagaagacacuuccgauauucuc	.......(((((.....((((..(((((.((((.(((((((((..((((.((((...........)))).))))..)))))..)))).)))).)))))..)))).....)))))	-33.7	0	0	1.31055	2.46253	1.40792	0	2.33631	2.68399	0.370048	1.29595	0	1.35463	0	1.73368	0	0	1.53897	3.05211	0	0	3.42525	0	0	0	0.442304	1.97827	0	0	2.398
novel_miR_82	2.1	acgacugacaauuguccuugug	agugacaacugccagucgucggcg	NC_007078.3	-	10730865	10730976	gccgcgacguuuucacgggcaaaccgagagugacaacugccagucgucggcgcaguacgugcuuuacgcgacgacugacaauuguccuugugucaucgcgugaacacacguu	.....(((((.((((((.(...((((((...(((((.((.(((((((((((((.....))))......))))))))).)).))))))))).))...).))))))...)))))	-41	13.005	8.61204	5.24218	0.820843	1.58391	5.16912	1.55754	5.36799	4.44058	7.77572	7.35226	24.3833	6.7966	11.2689	6.89603	9.51279	10.7728	2.18008	3.3594	5.46753	5.99419	2.72574	1.66117	6.75587	8.40378	13.1884	30.3064	16.6524	6.79432
novel_miR_201	0	ucauaaugacuguggcuuauaccg	guggagccagaguggcauugugaag	NC_007070.3	-	28621699	28621812	acuggucgaauuaagaucacccaccgguggagccagaguggcauugugaagcaacacguuacguugugcuucauaaugacuguggcuuauaccgugcccuggguauccaggaug	..(((((.......)))))..(((.((((((((((.(((..((((((((((((.((........))))))))))))))))).)))))).))))))).(((((....)))))...	-47.3	0	0	0	0	0	0	2.33631	0	0.185024	0	0	0	0	0	0	0	0	0	1.1198	0	0	0	0	0	0	0	0	0	0
novel_miR_189	0.2	agggcuauaaggcuagagacaaga	uugucuucuagucgccaguacuucugu	NC_007078.3	-	1607870	1607983	aaccucaggugaaccuacuacuugucuucuagucgccaguacuucuguacuguuuaguauuggagcaggcagggcuauaaggcuagagacaagaccaggcaggacaaucaggau	..(((..(((...(((.((.(((((((.((((((....(((.((((((.((((((.......)))))))))))).)))..)))))))))))))...))..)))...))))))..	-34.8	0	0	0	1.09446	0	1.47689	0	0	0	0	0	0	0	0	0	0	0	0	0	0.303752	0	0	0	0	0	0	0	0	0
novel_miR_92	286.5	uagcugucgacuuuuucgaaa	uccgaaaaauuugacaaguagucuguc	NC_007070.3	+	1799084	1799194	auggcugucaguauaaauuugaugcuuguaacaugcguuucucuccgaaaaauuugacaaguagucugucuagcugucgacuuuuucgaaauauacagcguaaugugauuu	..(((.(((((.......))))))))....(((((((((......(((((((.((((((..(((.....)))..)))))).)))))))........))))).)))).....	-25.1	6.16028	4.30602	2.62109	9.30289	6.86362	9.59979	4.67262	12.3464	13.8768	9.71965	10.448	13.5463	9.06214	9.53524	0	9.85253	11.7987	10.4644	9.33168	10.3276	4.28157	2.72574	4.9835	6.75587	4.42304	3.29711	5.05107	5.96972	7.59365
novel_miR_269	0	uuccguguaucgccaacguuccuu	gggacagcgauccacggaguc	NC_007081.3	-	9471943	9472056	cgggacagcgauccacggagucgagcaaucggcgagagaacaaaucucuggccgauuauuucacgaucgauuccguguaucgccaacguuccuuauucuuccuuuucuuuauuu	.(((((.(((((.(((((((((((..(((((((.(((((.....))))).))))))).........))))))))))).)))))....)))))......................	-47.2	0	0	0	0.273614	0	0	0	0	0.185024	0.431985	0	0	0	0	0	0	0	0	0.373267	0	0	0	0	0	0	0	0	0	0.799332
novel_miR_257	22	agucgucggcugaucgagguccg	ggccugauacgccgaugccagu	NC_007070.3	+	6679597	6679707	ugaaaagcaaagucggguucagucgucggcugaucgagguccgggccuguaccguggggccugauacgccgaugccagugccgucuacuauccucgcagagaaagcugggc	..........((.(((.....(.(((((((..(((.((((((.((......))...)))))))))..)))))))).....))).)).....(((.((.......)).))).	-35.1	1.36895	1.43534	0.655273	0	1.05594	1.47689	0	0	0.92512	0.647977	0	0	0	0	2.29868	2.71794	0.512989	0	0.746534	0	0.856313	0	0	0.900783	0	0.659422	0	2.51357	1.59866
novel_miR_220	13.9	cgguuaaucguauuccugcucg	agcggagauaugauuagcgcggc	NC_007073.3	+	11840146	11840256	ggaaaaugacgauguuguaccgguuaaucguauuccugcucguauaauaauuaguuagagcggagauaugauuagcgcggcaugaucgugcgaaauauucacgagcgagau	......(((((((..((..(((((((((((((((.((((((..((........))..)))))).)))))))))))).)))))..))))).))...................	-33.4	0	1.43534	1.31055	0.547229	0.35198	0	0.77877	0	0.370048	0.215992	0	2.70926	1.13277	0	0	0.679485	1.02598	0	0	0	0	0.90858	0	0	0.442304	0.659422	0	1.25678	0
novel_miR_63	339.7	uuuuucuacgauuugcauguuu	uuacgugccgguugagaaaaaug	NW_003378233.1	+	82314	82423	agaaaauuacuuguaguaagacgggauuuacuuuacgugccgguugagaaaaaugcagaaauauugcgcauuuuucuacgauuugcauguuuuguucuaauaaauaagau	.........(((((......)))))....((...((((((.(((((((((((((((...........)))))))))).))))).))))))...))...............	-25.9	0	4.30602	0.655273	4.65144	4.04777	4.43067	7.7877	51.5327	0.740096	20.0873	27.4742	5.41851	3.3983	0	0	23.1025	0	1.74406	2.2396	0.303752	63.3672	23.6231	22.4258	3.15274	43.3458	10.5507	0	0.942588	1.99833
novel_miR_120	1.4	uuuuuuuccaucgauucgucguc	cgcgaauaucgacggaugaaa	NC_007071.3	-	9201636	9201748	ggcgagauuucucuuuucuuuuuuuuuccaucgauucgucgucgcgaugaugcacgacgcgaauaucgacggaugaaaggaaagagaagucgugcaacaucgaucgaauccac	.(((.(((((((((((((((((....(((.((((((((.(((((.(......).))))))))..))))).))).))))))))))))))))).)))..................	-44.6	0	0	0	0.273614	0.35198	0	2.33631	0	0	0	0	0	0	0	0	0	0	0	0	0	0	0	0	0	0	1.97827	0	0	0.399666
novel_miR_229	23.8	uuauuccuucuaucuuucuaau	uuagaaagauagaagaaaua	NC_007077.3	-	1889634	1889744	aaaaauauauauuagaaagauagaagaaauaaaaaauauauaauauauauauauauauguauauuauuauuauuccuucuaucuuucuaauauauuuuuucuuuucuauaa	.((((.((((((((((((((((((((.((((....(((.((((((((((((....))))))))))))))))))).)))))))))))))))))))).))))...........	-34.9	0.684475	0	0	0.547229	0.52797	0	1.55754	0	0	0.431985	1.16088	0	0	0.86684	2.29868	1.01923	0.512989	0	1.1198	2.43001	0	2.72574	0	0	0.884609	1.97827	0	1.88518	0
novel_miR_78	1.5	ugaugcugugaacauugaauga	aauguucguagcaccgccuagu	NC_007079.3	+	11473665	11473776	aagccugacagaaauauggcgcacgugcauaagaaaucagcuguucaauguucguagcaccgccuaguggugaugcugugaacauugaaugaaaaaaaacgaaauacguuug	.(((.(((......((((((....)).)))).....))))))(((((((((((((((((.((((....)))).)))))))))))))))))......(((((.....))))).	-34.4	0.684475	4.30602	0	0.273614	0	0	0	0	0.740096	0.863969	0	1.35463	0	0.86684	0	0.339742	0.512989	0	0.373267	0	0	0.90858	0	0.450391	0	0	2.52553	0.942588	1.199
novel_miR_186	0.6	uaaauauugucguguuucuuugu	aaagaaguacgacaauauuauu	NC_007070.3	-	20106920	20107032	auauuauucauuagagaaaaaucggacgaaagaaguacgacaauauuauuauuuauucucugauuaaaaauaaauauugucguguuucuuugugcgaagcugugaauaaauga	...((((((((...((.....(((.((.((((((((((((((((((((((.((((.((...)).))))))).))))))))))))))))))))).)))..))))))))))....	-31	0	0	0	0	0	0	0	0.536799	0	0	0	0	0	0	0	0	0	0	0	2.12626	0.856313	0	0	0.450391	0	0	0	0	0.399666
novel_miR_72	2	uggacucauauauauauauaua	uauauauauagugaucacaug	NC_007075.3	-	16641203	16641314	caauguuuauaaaaauagauauauauauauauauauauauauauagugaucacaugucgauacauuggcauggacucauauauauauauauauauauauauguauauaacca	..................(((((((((((((((((((((((((((((((((.((((((((....)))))))))).)))).))))))))))))))))))))))))))).....	-39.9	0.684475	0	0.655273	1.9153	1.05594	3.69223	1.55754	2.14719	0.370048	1.07996	0.773922	0	2.26553	0	0	0.339742	0	0.436015	1.1198	1.51876	1.71263	0	0	0.900783	0	0.659422	0	0.942588	0.399666
novel_miR_251	0.5	ugugacucugaugacuugucga	ggcaagucauacuauggcacaga	NC_007079.3	-	9938796	9938907	caacaguuaaucgagaauuugauuaauugugaaaggcaagucauacuauggcacagaugguaucgaacgaugugacucugaugacuugucgaauuuuucgacauuaaagaua	..((((((((((((....))))))))))))....((((((((((.....((((((..((........)).)))).))...))))))))))......................	-28.8	0	0	0	0.547229	0	0	0	1.6104	0.185024	0	0	0	0	0	0	0	0	0	0.746534	0.911255	0	0	1.66117	0.450391	1.76922	0	0	0	0
novel_miR_204	9.6	acugauugucuuggagugguucuc	uaauuacucugacaauaguagugg	NW_003378365.1	-	17940	18053	uucugaucggaaauauuugauaauuacucugacaauaguaguggucgcuuauuuaauuucuauguccacugauugucuuggagugguucucgaauuaaacggcauucuugcugc	((((....))))..((((((.(((((((((((((((..((((((.((...............)).))))))))))))..))))))))).))))))....(((((....))))).	-32	0	0	0	0	0	0	0	0	0	0	0	0	0	0	0	0	0	0	1.86634	0	0	0	0	0	0	0	0	0	0
novel_miR_243	37.1	guuaccgaucgagaacguuuuu	caacguucguggacgguugaac	NC_007078.3	+	10099729	10099840	gacucguaauaaauaauuaagagcaacguucguggacgguugaacgggagcgcuuccgcaacggugcaccguuaccgaucgagaacguuuuuuuuuccaacgagaguacggu	..(((((...........(((((.(((((((.(((.((((..(((((..(((((........))))).))))))))).))).))))))).)))))....)))))........	-33.7	0	0	0	1.9153	4.39975	1.47689	0.77877	1.0736	0.555072	0	1.93481	1.35463	0	0	0	0.339742	0	0.872031	2.98614	1.21501	3.42525	0	0.830583	2.25196	0.442304	0	2.52553	0	0.399666
novel_miR_104	6	auaaugauguaucagauacugau	cagguacugauacuucauc	NC_007072.3	+	836113	836225	aacagaaaaaauaaugauguaucagguacugauacuucaucaguugcuuuaucuguuagaaauagaaaaaauaaugauguaucagauacugauacuucaucaguugcuuuauc	.............((((.(((((((...(((((((.((((....((.(((.((((((...)))))).))).)))))).)))))))...))))))).)))).............	-27.8	0	0	0.655273	0	0	0	0	0	0	0	0	0	0	0	0	0	0	0	0	0	0	0	0	0	0	0	0	0	0
novel_miR_2	2	aaggaugugaucguccgucgagu	ccgaucgccuuucuucccauug	NC_007075.3	+	14835555	14835666	uccaccugugaaucgagggaaggaugugaucguccgucgaguauugcuggccgaucgccuuucuucccauuguugacguucgacgaguguacgaguggguggguagguuguu	(((((((.....(((.((((((((.(((((((.(((.(((...))).))).)))))))..)))))))).(((((((...))))))).....)))..))))))).........	-39.9	0.684475	0	0.655273	0.547229	0.17599	0	0	0.536799	0.740096	0	0	0	0	0.86684	0	0.339742	0	0	0	0	0	0	0	0	0	0	0	0.628392	0.799332
novel_miR_235	32.9	auucugagacgcguuguguauga	auacacuacgcucucggauuuu	NC_007073.3	+	711154	711265	uguuuaccuugguuucugcuauucugagacgcguuguguaugaacagaauacacuacgcucucggauuuuuuaaacauucuuccaucgugucgugaugccuuuuauuguugg	...........((((.......(((((((.((((.((((((.......)))))).)))))))))))......)))).......(((((.....)))))..............	-26.2	0	4.30602	0	0.820843	1.05594	2.95378	5.45139	1.0736	0.740096	0.863969	2.32177	0	0	0	0	0	0.512989	1.74406	0.746534	0.911255	2.56894	1.81716	0.830583	1.35117	0	0.659422	0	0	0
novel_miR_212	0.8	uucaacgauuuuuuuuccuuuu	agggaucagaaauucgaagggcc	NC_007072.3	-	8579208	8579319	aaccgaaggcugggaagagaugugaaaccuggggagggaucagaaauucgaagggccaaugacucgaagguucaacgauuuuuuuuccuuuucacgauuucacgaauaacga	..((........))......((((((((.((((((((((..(((((.(((..(((((...........)))))..))).))))))))))))))).).)))))))........	-28.3	0	0	0	0	0	0	0	0	0	0.431985	0	1.35463	0	0	0	0.339742	0.512989	0	0	0	0	0	0	0	0	1.97827	0	0	0
novel_miR_261	1.8	cacacguauguauauguauauau	auaugcguacauauacguguaua	NC_007076.3	-	4100535	4100647	aauauaaugacaauuauauauauacauauaugcguacauauacguguauauauguauacguguauauauacacacguauguauauguauauauacauagguauauagaugcau	......(((.((.((((((((.((.(((((((((((.((((((((((.(((((((((....))))))))).)))))))))).)))))))))))...)).)))))))).)))))	-36.8	0	0	0	0.820843	0.17599	0	0	0	0.185024	0.215992	0	0	0	0	0	0	0.512989	0	1.1198	0	0.856313	0	0	0.900783	0.442304	0	0	0	0.399666
novel_miR_4	0.7	uaaauaaucauuuaucauuuua	aaaugauaaaugauuauuuaaa	NC_007077.3	-	7818143	7818254	uaacaauaauauauauuauuuaauaaaaugauaaaugauuauuuaaacuauaauacauauauauuauaguuuaaauaaucauuuaucauuuuauauuaauauauuuuuccau	..........((((((((....(((((((((((((((((((((((((((((((((......)))))))))))))))))))))))))))))))))..))))))))........	-40.2	0	0	0	0	0	0	0	0	0	0	0	0	0	0	0	0	0.512989	0	0	0	0	0	0	0	0	0	0	0	0
novel_miR_213	1.3	auugguggaaagaagucucgcg	cgagacuuuuuuucaccauauu	NC_007074.3	+	13307085	13307196	aaacguuugaaggacuucucucuauuaccucugcgccguccugcgagacuuuuuuucaccauauugcucauugguggaaagaagucucgcggaacgaacgcgagucugauug	...........((((((...............(((.(((.(((((((((((((((((((((..........))))))))))))))))))))).)))..))))))))).....	-43.7	0	0	0	0	0	0	0	0	0	0	0	0	0	0	0	0	0	0	0	0.303752	0	0	0	0	0	0	0	0	0
novel_miR_115	0.4	acccauuauauauauauaua	uauauauauaugugcuccu	NC_007073.3	+	3032029	3032145	gcucuauaacccauuauauauauauauauauauauauauaugugcuccucagagcugcagccauuauugcucgcgagccgauaccacgcguauuauacgcaacguugucaccggcgg	(((((......(((.(((((((((((....))))))))))))))......)))))((((((.......))).))).((((..((.(((((((...)))))...)).))...))))..	-28.5	0.684475	0	0	1.64169	0.879951	5.16912	0	3.22079	1.11014	0.863969	1.16088	1.35463	0	2.60052	0	0.679485	1.02598	1.30805	0.373267	0.911255	2.56894	2.72574	0	0	0	0.659422	0	0.628392	0.399666
novel_miR_209	0.7	cuccguugugaaaguacuuuua	uaaaaauacucucacaaugaggu	NC_007084.3	-	7957545	7957655	auuuuuuaaaauaucuuugcuccguugugaaaguacuuuuaaauauauauauaaauauauguauauacuuuuuuuuaaaaauacucucacaaugagguaaaguaaugaaaa	..............(((((((.((((((((.((((.(((((((((((((((((....))))))))))......))))))).)))).)))))))).))))))).........	-29.8	0	0	0	0	0.17599	0	0	0	1.48019	0.431985	0.386961	0	0	0	0	0	0	0	0	0	1.71263	0	3.32233	0.450391	0.884609	0	0	0	0.799332
novel_miR_199	2.4	uggaccgcuuggugggcc	gccgcuugguggaccgcu	NC_007079.3	-	4592475	4592589	ucguagcuuucugaaaacguuggcuuagaaaagucgaacgugcucgaagaugaugggccaguugguggaccgcuuggugggccgcuuggugggccgcuugguggaccgcuuggug	((((...((((.((..((((((((((....))))).)))))..))))))...))))((((...(((((.(((((.(((((.((((...)))).))))).))))).))))))))).	-46.4	0	0	0	1.36807	0	0	0	0.536799	1.85024	2.37592	9.28707	0	0	0	0	0	0	0.872031	1.49307	1.21501	0.856313	0	0	1.35117	7.51917	0	0	0	0
novel_miR_96	35.9	caaccgcgaugaaaacucgaga	uuugaguuuuuuucgaguuguugacu	NC_007075.3	+	16153401	16153515	accagcgagagaggauugacuuugaguuuuuuucgaguuguugacucguucgauggaaagcaaccgcgaugaaaacucgagaucgauuuuuacucacuuagcucgucgucuuauc	...((.(((.(((((((((.(((((((((((.(((.((((((..(((....)).)...))))))..))).))))))))))).))))))))).))).)).................	-32.4	0.684475	0	0	0	0.52797	0	0.77877	0	0.370048	1.07996	0.773922	0	0	0	0	0	0.512989	0	0	0.303752	0	0	0	0	0.884609	0	2.52553	0	0
novel_miR_218	9.5	ugugucaagaguuauauuuuuu	aaaauauaaccauugaugugau	NW_003378228.1	-	5300	5411	gguaauaauagauuauuaaaugaaggcuaguaaaauauaaccauugaugugauaaguucaaugaagucauugugucaagaguuauauuuuuuuuaauauaauagcauuaagu	..((((((....)))))).......((((..((((((((((..((((((((((.(.(((...))).).))))))))))..))))))))))...........)))).......	-17.3	0.684475	1.43534	0.655273	1.09446	0.879951	0	3.11508	0.536799	0.370048	0	0	0	0	0.86684	0	0.339742	0.512989	1.74406	2.2396	0.303752	2.56894	0	0	0.900783	0	0	0	0.628392	0.399666
novel_miR_160	166.6	cgugucgaggacagagaggaua	uccucucucucuucgucguuguu	NC_007073.3	-	6542014	6542125	aagaaaguacgaaauacgucucuccuccuucuuuccucucucucuucgucguuguuguauucguaacgaacgugucgaggacagagaggauaggauggaagcagaauuuaaa	..((.((.(((.....))))).)).(((((((.((((((((.((((((.((((((((......)))).))))...)))))).)))))))).)))).))).............	-35.4	0	0	0	5.19867	8.27154	2.21534	4.67262	1.6104	8.14106	8.63969	1.93481	0	2.26553	8.6684	0	1.69871	6.15586	4.79617	3.3594	9.4163	2.56894	8.17722	2.49175	0.900783	3.09613	0.659422	7.5766	2.51357	4.39633
novel_miR_226	0.8	aauucgggauugaaaccgcgucc	gcucgguuucaaugccagaugca	NC_007082.3	+	3931818	3931930	guucccggcuuauauuaaucgucacgguugauucuucugcucgguuucaaugccagaugcagagcugcugaauucgggauugaaaccgcgucccuuauuauuaccgccgucac	.....((((....((((((((...))))))))......((.((((((((((.((.(((.(((.....))).))).)).)))))))))).))..............))))....	-31.7	0	0	0	0	0	0	0	0	0	0	1.16088	0	0	0	0	0	0	0	0	0	0	0	0	2.70235	0	0	0	0.628392	0
novel_miR_166	1979.5	cauuaugcuaagaauaugugguau	ucccauauucuagcauaauauugcc	NC_007071.3	-	14937352	14937465	accacaguuuucgcgcgcugacuuccgcgauucccauauucuagcauaauauugccgagccgugcaggggcauuaugcuaagaauaugugguaucguaaguucauuguaaucuu	....((((........))))((((..(((((.(((((((((((((((((...((((...((.....))))))))))))).)))))))).)).))))))))).............	-35.4	106.094	77.5084	89.7724	4.37783	6.86362	50.2143	34.2659	69.7838	17.2072	42.7665	54.9485	180.166	101.949	78.8824	160.907	115.173	87.2081	12.6444	19.0366	9.72006	48.8099	32.7089	35.7151	142.324	88.4609	238.051	55.5617	106.198	137.885
novel_miR_203	1.9	aaucgaucgaucguucaaaaaua	auuuugaacgguugaucgauuuu	NC_007070.3	+	26243966	26244077	caucguaucgguuuguuuggaaucgaucgaucguucaaaaauauauuugucccgaugauaauuuugaacgguugaucgauuuugaacggacuauagacgcauuagauaaucc	...(((...(((((((((((((((((((((((((((((((.(((..(((...)))..))).)))))))))))))))))))))))))))))))....))).............	-44.2	0	0	0	0	0.703961	0	0	0	0	0	0	2.70926	1.13277	0	0	0.679485	0	0	0	0	0	0	0	0	0	0	0	0	0.799332
novel_miR_46	1.4	aacgacucgaaggcuugaggaccc	auccgucgagccuuagaugucguuca	NC_007072.3	-	2558215	2558325	ggugaagaugcugaacaagaaauccgucgagccuuagaugucguucaauccaugauugacaucucugcugaacgacucgaaggcuugaggacccaauguucaaccagugca	(((........((((((.....(((.(((((((((.((.((((((((...((.(((....)))..)).)))))))))).)))))))))))).....)))))))))......	-36.6	0	1.43534	0	0.820843	0	0	0	0.536799	0.185024	0.215992	0	0	0	0	0	0	1.02598	0.436015	0	0.303752	0	0	0	0	0	0	0	0	0
novel_miR_40	2.2	aaugacuucccauccuuugga	aaaagaugaggagccauucguug	NC_007071.3	+	3423982	3424093	cgagcacaaugacaaaauaguaaugacuucccauccuuuggacccaaaaaacagauccaaaagaugaggagccauucguugcagccccucuucgugacaguuugucgaggcc	...((.((((((..........(((.((((.((((.((((((.(.........).)))))).)))).)))).)))))))))..)).((((.....((((...))))))))..	-25.3	0	0	0	0	0.35198	0	0	1.6104	0.185024	0.431985	0.386961	0	0	0	0	0	0.512989	0	0.373267	0.303752	0	0	0	0	0	0	0	0	0
novel_miR_237	6498.1	auauuuuauauuuacuugcaga	guauguaaauauaaaagauaua	NC_007079.3	+	10439401	10439512	uuaguacaugaauuaagguauguaaauauaaaagauauaaaaauacauuuaaaauaaaauaagagaaaauauauuuuauauuuacuugcagaagaagaaaaacuggaagcuu	(((((............(((.((((((((((((.((((........((((......))))........)))).)))))))))))).)))............)))))......	-13.3	51.3357	83.2497	70.7695	329.979	303.759	287.994	238.304	183.585	139.878	173.658	166.78	98.8879	91.7541	75.415	62.0643	39.0704	57.4547	385.874	360.949	424.037	276.589	89.0408	203.493	266.632	211.864	170.131	101.021	142.959	136.286
novel_miR_106	1.8	uccucugacgccgcuccucugu	agagcggcggcggcagcagcagu	NC_007070.3	+	26559664	26559774	uuuacugcuuucacaucuuccuucuucuucuuuagcagcagagcggcggcggcagcagcaguaacaucuccucugacgccgcuccucuguccucgcgacgagucaucucgu	....(((((........................)))))(((((.(((((((.(((.((.((......)).))))).))))))).)))))........(((((....)))))	-37	1.36895	0	1.31055	0.273614	0	4.43067	0	0.536799	0.370048	0.431985	0.386961	1.35463	0	0	0	0	0.512989	1.74406	0	0	0.856313	0	0	0	0.884609	0	0	0	0
novel_miR_156	5.8	uuuccaucgugaauuauuuguca	uguagagaauucgcaauggaua	NC_007081.3	+	2731518	2731630	uuuagaacuccuagcaaccguuuccaucgugaauuauuugucaugguacucuaggauccuguagagaauucgcaauggauacggauuggugggaccuuguaccggacuuucac	........(((((.(((((((.(((((.(((((((.((((.((.((..((...))..)))))))).))))))).))))).)))).))).)))))((.......))........	-33.7	0	0	0	0.547229	0	0.738446	0	0	0	0	0.386961	0	0	0	0	0	0	0	1.1198	0	0	0	0	0	0	0	0	0	0
novel_miR_121	2.5	cgaggcgaggacgacgaugccg	gugguggucgucgucgucgucguc	NC_007081.3	+	9466931	9467042	uacgaucguagugguggugguugcggugguggucgucgucgucgucgucuuugucgucgucagcguaucgucgaggcgaggacgacgaugccgcaaacagugauacgaucgg	..((((((((.....(.((..(((((((.(.((((((.(((((.(((.(..((.(((.....)))))..).)))))))).)))))).))))))))..)).)..)))))))).	-50.1	0	0	0	0	0.17599	0	0	0	0.185024	1.29595	0	0	0	0	0	0.339742	0	0.436015	0	0.607504	0	0.90858	0	0.450391	0	0	0	0.628392	0.399666
novel_miR_248	4.3	cguauauauacaaucuuauugu	aauaagauugcauauauauaugu	NC_007083.3	+	2887989	2888100	aguaauguucuauauauauacguauauauacaaucuuauuguauauauauacaauaagauugcauauauauauguauauuaaaauauaguagcuuaaaaaagauagugauug	..(((.((((((((((((((((((((((((((((((((((((((....))))))))))))))..)))))))))))))))....)))))).))))))................	-34.3	0	1.43534	0	0	0	0	0	0.536799	0.370048	0	0	0	0	0	0	0	0	0	0	0	0	0	0	0	0	0.659422	0	0	0
novel_miR_242	40.8	ugcgagacuguuuuucagcaagug	uugguggaaagaagucucgcugauu	NC_007074.3	-	13353115	13353228	cucuuaucucugugccguccugcgagacuguuuuucagcaagugaauaauaucguucauugguggaaagaagucucgcugauuggucagcauggaaggaaacgccuauuuucac	........(((((((.(.((.((((((((.(((((((.(((.(((((......)))))))).))))))).)))))))).....)).).)))))))(((.....)))........	-37.4	2.7379	1.43534	0	0	0.17599	2.95378	0	0	0.185024	0	0.386961	0	0	0.86684	0	0	0	0	0	1.51876	0	0	0	2.25196	0.884609	0	0	0	0
novel_miR_187	2.3	auucucgaguucgcggcagaacg	uguugcgugcuucgaguucucgcg	NC_007074.3	-	7160435	7160547	cggguggugccgauaauuucuugugcuaccgucuguugcgugcuucgaguucucgcgcgaagacaaaucgauucucgaguucgcggcagaacgguggaacaagacagauuuga	(((......)))......((((((.(((((((((((((((.(((.((((...(((.............)))..))))))).)))))))).))))))).)))))).........	-43.9	0.684475	0	0	0.547229	0.17599	0	0	0	0.370048	0.215992	0	0	1.13277	0.86684	0	0.679485	0	0	0	0	0.856313	0	0.830583	0	0	0	0	0	0
novel_miR_253	1.9	uucgcgagaauaugccuggacga	gucacgggcaauuguugcgagcc	NC_007080.3	+	14398859	14398970	cgauacacuaguguacuuguuucgcgagaauaugccuggacgauugauccacacgcgucacgggcaauuguugcgagccgaguauaagcagaguauauauagacguuaggag	..((((.((.(((((((((.(((((((.(((.((((((((((..((.....))..)))).))))))))).))))))).)))))))..)))).))))................	-38.1	0	0	0.655273	0	0.17599	0	0	1.0736	0.92512	1.29595	0.386961	1.35463	1.13277	1.73368	0	1.01923	0.512989	0	0.373267	0	0	0	0	0.450391	0	0.659422	2.52553	0	0
novel_miR_32	1.1	ucaacguuguuucguauuuucg	aaaaaucgauacaacgauguau	NC_007081.3	+	2449733	2449844	cuguaaagaucuuguuuccuucaacguuguuucguauuuucgaauaaaauaaaugaagaaaaaucgauacaacgauguauggaacaagaucaaaauuuuacaacguuuauuc	.(((((((((((((((((...((.((((((.(((..(((((................)))))..))).)))))).))...))))))))))).....))))))..........	-31.3	0	0	0	0.547229	0	0	3.89385	0	0	0	0.773922	0	0	0	0	0	0	0.436015	1.1198	0.911255	1.71263	0	0	0.450391	0.442304	0.659422	0	0.628392	0.399666
novel_miR_153	2.3	cgcgccgcggccuuucgaucggu	ugagucgaucggcggcggcggcg	NC_007074.3	+	14042498	14042610	ugggaaacgugagcuggucccuugagaacgagcgaaagacugagucgaucggcggcggcggcggugaucgcgcgccgcggccuuucgaucggugaccaaagacuuccgagaaa	(.((((..((....(((((.((((....))))......(((((.((((..(((.(((((((((.....))).)))))).)))..))))))))))))))...)))))).)....	-45.8	0	0	0	0.820843	0	0	0	1.0736	0.370048	0.863969	0	0	0	0.86684	0	0	0	1.74406	0	0	0	0	0	0	0	0	0	1.25678	0
novel_miR_69	40.7	ugcgagacuguuuuucagcaagug	uugguggaaagaagucucgcugauu	NC_007074.3	-	13353546	13353659	cucguaucuucguaccguccugcgagacuguuuuucagcaagugaauaauaucguucauugguggaaagaagucucgcugauuggucagcauggaaggaaacgccuauuuucac	..(((.(((((((((((((..((((((((.(((((((.(((.(((((......)))))))).))))))).)))))))).)).))))..))...)))))..)))...........	-35.9	2.7379	1.43534	0	0	0.17599	2.95378	0	0	0.185024	0	0.386961	0	0	0.86684	0	0	0	0	0	1.51876	0	0	0	2.25196	0.884609	0	0	0	0
novel_miR_184	2.1	gaggagagagagagagagagagag	uucucggcuuucucgaucgugauccaacg	NC_007085.3	-	1130884	1130994	ucucuuucucggcuuucucgaucgugauccaacggugacucucggaaauugaacgaaaccguggcuccuaccgagaaaaguggaggagagagagagagagagagagagaag	((((((((((..(((((((..((....(((..((.(...((((((.......(((....)))........))))))..).))..)))))..))))))).))))))))))..	-41.4	0	0	0	0	0.17599	0	0	0	0.555072	0.431985	0.386961	0	0	0	0	0	0	0	0	0.303752	2.56894	0	0	0	0.442304	0	0	0	0
novel_miR_66	14.5	ugucaaaccgggcgaaacgggu	ccgauuucgccacgcuugaccg	NC_007075.3	-	8616630	8616741	aucacggcaccgcugcuccgauuucgccacgcuugaccgcguaaaaaugauuaccacuuuuaaaacccgcugucaaaccgggcgaaacggguuggcggcccccgagaacaaa	.((.(((..((((((.((((.(((((((.((.(((((.((((((((.((.....)).))))).....))).)))))..))))))))))))).))))))...))).)).....	-40.3	0	0	1.31055	0.547229	0	3.69223	0	0	0.185024	0.215992	0.386961	0	0	0.86684	0	0	0	0	1.1198	0	0	0	0.830583	0	0.442304	0	0	0.628392	0
novel_miR_255	272.3	acugucgauggauagcucucuuu	agagagcaacuccaugacagugu	NC_007070.3	+	22275341	22275452	ugucgauaaucguugaacauagcagugucuacaaagagagcaacuccaugacagugucuauuauaaccauacugucgauggauagcucucuuuauagcgcgcgccuuucguc	..(((((....))))).....((.(((((((.(((((((((...(((((((((((((...........)))))))).)))))..))))))))).))).))))))........	-38	4.10685	4.30602	3.27636	6.84036	2.63985	2.21534	3.11508	2.68399	8.51111	7.77572	6.57834	2.70926	0	5.20104	0	3.05768	2.56494	1.74406	5.59901	4.55628	3.42525	0.90858	6.64467	3.60313	4.42304	6.59422	15.1532	3.14196	9.59198
novel_miR_152	2.1	uuccgcaguaaucgugcaaacucg	aguuuucgcgaaauugcgucugagaa	NC_007080.3	-	8920379	8920491	gcacgucgcgcaaucgcuuuuccgcaguaaucgugcaaacucgaucgacgcagagcgagcgaguuuucgcgaaauugcgucugagaagugaaacagagacgaagggaucuuuu	...((((.(....(((((((((((((((..(((((.(((((((.(((.(.....)))).))))))).))))).))))))...)))))))))....).))))............	-41.4	1.36895	0	0	0	0	0.738446	0	0	0.740096	0.431985	0.773922	0	0	0	0	0	0	0	1.49307	0.303752	0	0	0	0	0.884609	0	0	0	0.799332
novel_miR_254	15.8	cgaucugaucucucggccgugg	acgggcgagagacgagaucgc	NC_007077.3	-	10189982	10190093	cccgauacacgaaauugugccgauccacgguccacgggcgagagacgagaucgcccccaggugggcgaucugaucucucggccguggacgguugcacggaagcugguuugca	.......((((....))))(((..(.((.((((((((.(((((((..(((((((((......)))))))))..))))))).)))))))).)).)..)))..((......)).	-60.3	0	0	0	1.09446	0.17599	0	0	0	0.185024	0.431985	0.773922	0	0	0.86684	0	0	0	1.74406	0	0.303752	0	0.90858	0	1.35117	1.32691	0.659422	0	0	0.799332
novel_miR_130	0	cccgaucgaaaucgcgaccua	gggcagcgauggcggucgugcg	NC_007075.3	+	5270409	5270519	ucuguucaaaugaaacuuaugauagggcagcgauggcggucgugcgucgaacacguucguuaaacugucgcccgaucgaaaucgcgaccuaaaauaaaacuuuuacgaacg	..(((((...(((((.((((..((((...(((((..((((((.(((.(((((......)))....)).))).))))))..)))))..))))..))))...))))).)))))	-33.6	0	0	0	0	0	0.738446	0	0	0	0	0	0	0	0	0	0.679485	0	0	0	0	0	0	0	0.450391	0	0	0	0.628392	0
novel_miR_271	27.5	ccugcuaucgguacuugcacuuu	aguacggguaccgaagcgguc	NC_007070.3	+	15509752	15509863	caaguaaguaaucgaaccucucgaaaagggaaaagauggcaguacggguaccgaagcggucgaauacagaccugcuaucgguacuugcacuuugagcucucgacaugauaga	..................((((.....))))...((.((((((.(((((((((((((((((.......)))).))).)))))))))).)))....))).))...........	-32.3	0	0	0	0	2.46386	1.47689	2.33631	0	2.96038	0.863969	0	0	0	0	0	0.679485	0	0.436015	0.746534	0.607504	0	1.81716	1.66117	0	0	0	0	0	0.799332
novel_miR_27	1.8	uaaucaucguagcucgcgggcu	ugcgcguauacggugguuuug	NC_007079.3	-	10517315	10517426	aauuagagugcaguuaaagaaacuacuuaggcagugcgcguauacggugguuuugcuguauuuuucggcauaaucaucguagcucgcgggcuaagcccauaaucuaaguguc	.....((((..((((.....)))))))).((((((.((((..((((((((((.(((((.......))))).))))))))))...)))).)))..)))...............	-36.6	0	0	0	0	0.35198	0.738446	0	0	0	0.215992	0	0	0	0	2.29868	0	0.512989	0	0	1.82251	0.856313	0	0	0.900783	0	0.659422	0	0	0
novel_miR_180	2.1	uuagacggggaucuucugauguacu	uaugugugauggaggauccccggaugacg	NC_007083.3	+	5996474	5996588	gauggauuccagcuauggcauuagacggggaucuucugauguacuuaagggcagcucgaucuauggcugcauuugcugguaugugugauggaggauccccggaugacgguugugu	..(((...)))..((((((.(((..((((((((((((((((((((((((.((((((........)))))).))))..)))))))....)))))))))))))..)))..)))))).	-40.9	0	0	0	0.547229	0	0	0	0	0	0	0	1.35463	0	0	2.29868	0.339742	0	0.436015	0	0	0	0	0	0	0	1.31884	0	0	0.399666
novel_miR_31	1.8	gaggagagagagagagagagagag	ccacuuuucucuuuuaugucucguuug	NC_007083.3	+	9726377	9726488	uuuuccucuccacuuuucucuuuuaugucucguuugugggaggaggagagagagagagagagagagaggagguuugaucgccgucgaaaagagaguuggagagauauucggc	.(((((((((...(((((((((((.(.((((.(((......))).)))).)))))))))))).)))))))))((((((....))))))......((((((......))))))	-36.6	2.7379	4.30602	0.655273	2.73614	1.23193	5.90756	4.67262	2.68399	3.8855	6.26378	8.51314	4.06388	5.66384	3.46736	0	0	0.512989	4.79617	5.22574	6.98629	9.41945	9.0858	2.49175	6.75587	5.74996	0.659422	0	2.51357	1.59866
novel_miR_150	0.6	acgccgaggagucggucagcucg	agaggucgaccccucggucgca	NC_007070.3	+	16741855	16741968	cgaggcaucgcgaggcggacgacgccgaggagucggucagcucggagacgaaucauaacgagaggucgaccccucggucgcacgccaagccgucguugaucgacgacgagccga	...(((...((..((((..((..(((((((.(((((.(..((((..............))))..)))))).)))))))))..))))..))(((((((....))))))).)))..	-50.1	0	0	0	0	0	0	0	1.0736	0.185024	0	0	0	0	0	0	0	0	0.872031	0.373267	0.607504	0	0	0	0	0	0	0	0	0
novel_miR_90	0.7	cauacauaugcacacauauaca	ucuauauguaugcguauguau	NC_007070.3	-	17564633	17564744	uauguauguauauauguacguacguauguaugucuauauguaugcguauguauauauauuuauauauguacauacauaugcacacauauacacauauauauauauaaucaaa	...((((((((....))))))))((((((((((.(((((((.(((((((((((.(((((......))))).))))))))))).))))))).))))))))))...........	-41.1	0	0	0	0	0	0	0	0	0.370048	0	0.773922	0	0	0	0	0	0	0.872031	0	0	0	0	0	0	0	0	2.52553	0	0
novel_miR_161	0.1	aauugacuguuuugcauaagc	uuaugcgguaaacaagucaauguu	NC_007082.3	+	7211619	7211729	auauuucucucgauuuuucuaauugacuguuuugcauaagcgauauacgcuuaugcgguaaacaagucaauguuggaaaauuagcaaugcaaagauugcgcaaaggauuca	...........((((((((..(((((((((((((((((((((.....))))))))))..)))).)))))))...)))))))).(((((......)))))............	-33.8	0	0	0	0.273614	0.35198	0	0	0	0.185024	0	0	0	0	0.86684	0	0	0	0.436015	0.373267	0	0	0	0	0	0	0	0	0.628392	0
novel_miR_73	1.4	gggaucuccucugaaagagccg	gcaucuuucgggagcauccucc	NC_007070.3	-	23348400	23348511	uuaaccauuaaaguuaauuugcgguugacuggcggcaucuuucgggagcauccuccaggcgucccagagggggaucuccucugaaagagccgcugccaccgugagagaggac	.................((((((((.(.(.((((((.(((((((((((.(((((((.((....))...))))))))))))..)))))))))))))).)))))))).......	-45.1	0	0	0	0	0	0	0	0	0	0	0	6.77314	0	0	2.29868	0	0	0	0	0.607504	0	0	1.66117	0	0	0	0	0	0
novel_miR_244	24.5	ucucucggcucuuugccugcu	uggccauugugccgggacgugu	NC_007073.3	-	2156334	2156444	uagguggcagcagcuggugcucgggaaauuggcuggccauugugccgggacguguuauuuuggaaaaucaucucucggcucuuugccugcuaauuucggugggccuugugc	.........(((.(.((.(((((.(((((((((.(((.(..(.(((((((.(((..............))).))))))).)..)))).)))))))))..))))))).))))	-40.1	0.684475	2.87068	0.655273	0	0.35198	2.21534	0	0	0.370048	0.215992	0.386961	1.35463	3.3983	0.86684	2.29868	0.679485	1.02598	3.48812	0.373267	2.43001	0	0.90858	3.32233	0	0.442304	0	0	1.25678	0
novel_miR_74	1.2	uucgccaucgucgauugcucgau	uucgacagucaucgaucgugcagcgauua	NC_007081.3	+	6815640	6815752	ucgcaaugguuauuaaccuacuaaccacuuguuucgacagucaucgaucgugcagcgauuaucgaaucguuucgccaucgucgauugcucgauuuccuucgauuugacgagug	.......((((...)))).......(((((((((((((((((..((((.(((.(((((((....))))))).))).))))..))))).)))).............))))))))	-32.2	1.36895	0	0.655273	0.547229	0.17599	0	0	0	0	0	1.16088	1.35463	0	0	0	0.339742	0	0	0.373267	0.303752	0	0	0.830583	0	0	0.659422	0	0	0
novel_miR_148	78	cgaaauugaucagagagacgau	cuuccaugaaaacucaauuugu	NC_007085.3	-	6651711	6651822	uaaucguugaguuacggcgaaucgaaauugaucagagagacgauaucuaaaaauaaacucgcauugcuaugaugcuagauucuuccaugaaaacucaauuuguaucaaaauu	...((((((.....))))))((..((((((((((..(((..((.(((((...........(((((.....)))))))))))))))..)))....)))))))..)).......	-16.4	0.684475	2.87068	0.655273	1.9153	2.28787	2.95378	0.77877	5.36799	2.03526	1.94393	4.25657	4.06388	0	2.60052	0	1.01923	0	5.23218	2.2396	4.25252	2.56894	2.72574	9.13642	3.15274	2.65383	5.9348	0	0	2.79766
novel_miR_26	2	ucggacguuuugagcuuggcucg	agcuaguucgaggcguucaauu	NC_007080.3	+	12330168	12330280	uuauauuucauaggguauuuugcggacgaguagaagcagcuaguucgaggcguucaauuaugcaaaacaaucggacguuuugagcuuggcucgccuuuguucucgucacccug	..........((((((........((((((..(((((((((((((((((((((((.(((.........))).))))))))))))).))))).).))))...))))))))))))	-39.1	0	0	0	0	0.703961	0	0	0	0	0	0	0	0	0	0	0.679485	0	0.436015	0.373267	0.303752	0	0.90858	0	0.450391	0	0	0	0	0.399666
novel_miR_29	2	ugucgugacacucguggcgguccg	ggcuucuucgugucgcuucggg	NC_007084.3	+	1222711	1222821	aagggcucauuguucaucccugucgugacacucguggcgguccgcauugaaagcgcgggcuucuucgugucgcuucgggcgaguaacaaugcauaauaaugcucgaauggg	..((((.(((((((..((((((..(((((((....((.(((((((.........))))))).))..)))))))..)))).))..))))))).........)))).......	-39.3	0	0	0	1.36807	0	0.738446	0	0	0.92512	0.215992	0	0	0	0.86684	0	0	0	1.30805	2.2396	0.607504	0	2.72574	0.830583	1.35117	1.32691	1.31884	0	0	0.799332
novel_miR_102	1	gaauggacugcagguacugcgu	uugguaccugcaguccauucua	NC_007074.3	+	6722873	6722984	ggucuaauaaauugguaccugcaguccauucuagaugaccgcaauacccaaagggaaucugucauaagucuagaauggacugcagguacugcguaguuuuuagcuugauauc	((.((((.((((((((((((((((((((((((((((....(((((.(((...))).)).))).....)))))))))))))))))))))))....))))))))))).......	-48.4	0	0	0	0	0	0	0	0	0.185024	0	0	0	0	0	0	0	0	0	0.373267	0	0	0	0.830583	0.450391	0	0	0	0	0.399666
novel_miR_147	0.1	ucuucuucuucguugucuuuuga	gaaagggaaacgaggaagaagaag	NC_007084.3	+	6731823	6731933	cgccguccacuucuucuucuucuucuucuucguugucuuuugagucggugaugugaaagggaaacgaggaagaagaagaagaagaggaggaggaggagaaagaaaaaugaa	(..(.(((.(((((((((((((((((((((((((.((((((..(((...)))..))))))..))))))))))))))))))))))))).))).)..)...............	-52.2	0	0	0.655273	0	0	0	0	3.22079	0	0	0	0	0	0	0	0	0	0	0	0	0	0	0	0	0	0	0	0	0
novel_miR_262	81.7	uaguacgagguguaucugcugg	uguggguacaucucgucucugua	NC_007080.3	-	11872260	11872371	acaucuauucagauuuuugcgauggugacgacuuguggguacaucucgucucuguauuaucaaauuuuuauaguacgagguguaucugcuggcuaauacuauuuacaucuau	..((((....))))......(((((((....((.(((((((((((((((..(((((..(......)..))))).))))))))))))))).))....))))))).........	-30.8	3.42238	4.30602	1.31055	1.09446	2.28787	2.95378	0.77877	2.14719	4.6256	2.15992	1.54784	0	0	0.86684	0	0	1.53897	1.74406	3.3594	1.51876	1.71263	19.9888	12.4588	0.900783	0.884609	2.63769	0	0	2.398
novel_miR_210	0.6	auaaugauguaucagauacugau	cagauacugauacuucaucaguugcuu	NC_007072.3	+	836163	836275	aucuguuagaaauagaaaaaauaaugauguaucagauacugauacuucaucaguugcuuuaucugcuaaaaacagaaaaaauaaugauguaucagauacugauacuucaucag	.((((((...)))))).......((((.(((((((((.(((((((.((((....((.(((.((((.......)))).))).)))))).))))))))).))))))).))))...	-29.3	0	0	0.655273	0	0	0	0	0	0	0	0	0	0	0	0	0	0	0	0	0	0	0	0	0	0	0	0	0	0
novel_miR_116	6.6	uuccccuuuucguuguucucuu	agagaccaaguaaaggagaaa	NC_007078.3	+	10751658	10751768	uccaucgcaauuuuccgucacucucgaggagagaccaaguaaaggagaaaauuguuccauaauaauacguuuccccuuuucguuguucucuuacuuauauauuaucccucc	.........................(((((((((.((((.(((((.((((((((((....))))))...)))).))))).).))).)))))...............)))).	-17.1	0	0	0	0.820843	0.35198	0.738446	0	0.536799	0.555072	0.215992	0	0	0	0	0	0	0	3.48812	0.746534	2.43001	0	0.90858	3.32233	0	0	0	0	1.25678	0.799332
novel_miR_267	19.7	ucucggggcucggcuuggcgcucg	ugcgcaagccaggucucuccacu	NC_007078.3	+	6465303	6465416	aauuaaauaauuuaccaaauccacugauaaaugcacagggaggcuugcgcaagccaggucucuccacuucucucggggcucggcuuggcgcucgucucucugugaauuacaaac	.................................(((((((((((..(((((((((.((((((............)))))).))))).))))..)))))))))))..........	-41.8	0.684475	0	0.655273	0.547229	0.879951	0	0	0	1.66522	1.07996	0.386961	0	0	0	0	0	0.512989	0	0	0.911255	0	0	4.15292	0	0.884609	0	0	0	0
novel_miR_56	1.9	uuggccgaaguuucccgaucua	agucgggaagauucgguaucaag	NC_007070.3	+	4872630	4872739	uguuuguauuucguacugucguacggcuucgggucgagucgggaagauucgguaucaagcggauccgacuuuggccgaaguuucccgaucuaauccgaaauucgaauacu	.....(((((((((((....)))))..(((((((...(((((((((.((((((...(((((....)).)))..)))))).)))))))))...)))))))....)))))).	-38.4	0	0	0	0.547229	0.17599	0.738446	0	1.0736	0.555072	0	0.773922	0	0	0	0	0	0.512989	0	0	0.911255	0	1.81716	2.49175	0	0	0	0	0.314196	0
novel_miR_87	101.1	uaucacagcaagaguuccuccga	cagguaacuacugcugugauauga	NC_007084.3	+	1395054	1395165	ugguaaaggugaagaaaggcgaaagaauaccagguaacuacugcugugauaugaaucuuuuacggcaacauaucacagcaagaguuccuccgaauucuuucaucuaaauuuu	................(((.((((((((...(((.((((..((((((((((((...((.....))...))))))))))))..)))))))....)))))))).))).......	-34	0.684475	0	3.93164	1.36807	10.3834	0.738446	1.55754	2.14719	0.555072	0.863969	1.54784	0	1.13277	0.86684	0	0.339742	4.6169	4.36015	8.58514	4.86003	2.56894	2.72574	1.66117	2.70235	0	2.63769	2.52553	1.88518	0
novel_miR_214	1.6	aauauacauauauaugcacaca	ugugcauauauauguguauauuau	NW_003378304.1	+	33194	33305	uauaugugugcgcgcaugugugcauauauauguguauauuaugcguauacauauacauauauguauguauaauauacauauauaugcacacaugcacagauaucuguacaua	....((((((((.((((((((((((((((((((((((..(((((..((((((((....))))))))))))))))))))))))))))))))))))).)........)))))))	-49.6	0	0	0	0	0.17599	0.738446	0	0	0.555072	0.431985	0	0	0	0	0	0	0	0	0	0.607504	0	0	0	0.450391	0	0	0	0	0
novel_miR_67	136.7	ugugucgugaaagcucguucuc	cgaugagcuuucgacgaaacaga	NC_007072.3	+	6182904	6183013	acgucagaagcgucguggagaggucgagccgcggccgaugagcuuucgacgaaacagauuguuauggaacugugucgugaaagcucguucuccgagguuuuccgcgucga	..........((.((((((((......(((.(((..(((((((((((.((((.((((.((......)).)))).)))))))))))))))..))).))))))))))).)).	-46.5	0.684475	1.43534	0.655273	1.9153	1.7599	0	0	0.536799	0.370048	0.431985	1.93481	0	2.26553	0.86684	0	0.679485	1.02598	1.74406	1.86634	1.82251	0.856313	5.45148	0	0.900783	2.65383	0.659422	2.52553	0.942588	0.399666
novel_miR_259	5.5	uggugaaaaaaagucucgcagg	cgcgagacuucuuuccaccaau	NC_007074.3	-	13307104	13307215	uuuccuuccugauguugaccaaucagacucgcguucguuccgcgagacuucuuuccaccaaugagcaauauggugaaaaaaagucucgcaggacggcgcagagguaauagag	........(((((........))))).(((((((.(((((.(((((((((.(((.(((((((.....)).))))).))).))))))))).))))))))).))).........	-42.4	0	0	0	0	0	0	0	1.0736	0	0	0	0	0	0	0	0	0	0	0	0	0	0	0	0	0	0.659422	0	0.628392	0
novel_miR_91	2	uucgaucgaugcgauuucgaga	ucgaagaagaucguaucguacgaggc	NC_007072.3	+	11482291	11482402	uaccgugucgguggaagaggccuuuuuccauucgaagaagaucguaucguacgaggcuagcguuauacgcuucgaucgaugcgauuucgagaagaggauucuggacgagacu	....((.(((.....(((..(((((((....((((....((((((((((..((((((((......)).))))))..)))))))))))))))))))))..)))...))).)).	-39.2	0	0	0	0	0	0.738446	1.55754	0	0.185024	0	0.386961	0	0	0	0	0	0	0.872031	0.373267	0.607504	0	0.90858	0	1.35117	0	0	0	0	0
novel_miR_61	2.3	gacguugucgucguugacggug	ucgucguugucgaugucgucgu	NC_007082.3	+	2826317	2826425	gcguugacguugucgucguugacguugucgucguugacggugucgucguugacguugucgucguugacguugucgucguugucgaugucgucguugaugauauuucugu	(((....)))((((((((.(((((..((((.((.((((((...(((((.(((((....))))).)))))...)))))).)).))))..))))).)))))))).......	-44.4	0	2.87068	0	0.273614	0.17599	0.738446	0	1.6104	0	0.863969	0.386961	0	1.13277	1.73368	0	3.39742	0	0	0	1.21501	0	0.90858	2.49175	0.450391	0.442304	0	0	0	1.99833
novel_miR_88	1.8	cgcgacgaggaacaucaaaggcgu	gccuauguaccucgucgcugu	NC_007074.3	-	12140675	12140789	cuaacuaccauuaaccacuucgcgacgaggaacaucaaaggcgugcaaacccgcgccuauguaccucgucgcuguuuacacguacuuggcugcguuucgcacaccgaaaucccgu	.....................(((((((((.((((...(((((((......))))))))))).))))))))).............((((.((((...))))..))))........	-37.2	0.684475	0	0	0	0.17599	0	0	1.0736	0.740096	0	1.93481	0	0	0	0	0	0	0.872031	0.373267	0	0	0	0	0.450391	0	0	2.52553	0.628392	0
novel_miR_134	1.8	uucucuuugguuguuaccacuagg	guagguaacgacugaugggaac	NC_007082.3	-	2707087	2707200	aaaucgcacaguuucauaacucacgagguagguaacgacugaugggaacacucugagauuuucuuuaauguucucuuugguuguuaccacuaggaaacuguucacgguacuugc	..((((.((((((((...........(((.((((((((((((.(((((((....((((...))))...))))))).)))))))))))))))..))))))))...))))......	-37	61.6028	55.9783	55.0429	0	0.52797	28.7994	21.8056	13.42	0.92512	28.295	24.3786	88.0508	60.0367	69.3472	142.518	34.314	109.267	8.28429	12.3178	8.2013	95.9071	79.0464	127.91	51.795	60.5957	108.145	131.328	106.512	75.9365
novel_miR_260	2	ugcgugcagcugaaacuacgau	uguaguuucgcggcaggcaug	NC_007076.3	-	1155214	1155325	cgugucgcaggaggcuuuuacguucgcuugauuuuaacacgaauuguaguuucgcggcaggcaugaacggugcgugcagcugaaacuacgauccgcuucuuguuuuaucacg	((((..(((((((((.....(((...............))).(((((((((((((.(((.((((.....)))).))).)).)))))))))))..))))))))).....))))	-38.7	4.79133	0	7.86327	0	0.35198	2.95378	0.77877	2.68399	0.370048	2.59191	3.09569	14.9009	2.26553	0.86684	6.89603	5.09614	3.59092	0	0	0	2.56894	3.63432	6.64467	6.30548	1.32691	5.27537	0	2.51357	7.59365
novel_miR_179	0.4	agacgaagacagagugagacug	gucucacucuaucuucaucucg	NC_007081.3	-	1822717	1822828	uauuuugguuagauagagcgagacgaagacagagugagacuguaguauaacgaagacagaguagucucacucuaucuucaucucguuuuaucucgcuuucuuuuagagcauc	..........(((((((((((((.(((((.((((((((((((...................)))))))))))).))))).))))))))))))).(((((.....)))))...	-45	0	0	1.31055	0	0	0	0	0	0	0	0	0	1.13277	0	0	0.339742	1.02598	0	0	0	0	0	0	0	0	0	0	0.628392	0
novel_miR_164	0.4	uuugccaggagaagaaauguuuga	gaacacuucuuuuccacgcaaaca	NC_007081.3	-	2699091	2699202	uuuuuuaaauauauucuuucgaacacuucuuuuccacgcaaacaaagaagcacaagaagaacaauuuguuugccaggagaagaaauguuugacgcaaaucauuuuuuuuuuc	..................(((((((.(((((((((..(((((((((..................)))))))))..))))))))).)))))))....................	-28.5	0	0	0	0.273614	0.879951	0	0	0.536799	0.555072	0	0.386961	0	0	0	0	0.339742	0	0.872031	1.86634	0	1.71263	0	0	1.35117	1.32691	0	0	0.628392	0
novel_miR_11	3.8	ucgaaaacuuaucccguucucu	aagaaucggaagaguuuuggaa	NC_007073.3	-	5993784	5993895	gcagucuuuggcuauagguuucgaaaacuuaucccguucucuaugacaauugguuuaaagaaucggaagaguuuuggaaaucuacgggaaauuuucacacaauuuuuuugcc	..((((...)))).((((((((.(((((((.(((.(((((....(((.....)))...))))).))).))))))).))))))))(((((((............)))))))..	-27.4	0	0	0	0	0	0	0	0	0	0	0.386961	0	0	0	0	0	0	0	0.373267	0	0	0	0	1.35117	0	0	0	0	0
novel_miR_165	1.5	ucaaaaaaauauucucguagaug	uccacgagaaugucucuauuucg	NC_007070.3	+	4794785	4794895	auuacguuucaaaaucauacaugcacuguuuguccacgagaaugucucuauuucgucacauuuaugaucgucaaaaaaauauucucguagaugaacagugugcauguucga	..............((..((((((((((((((((.((((((((((........(((((......))).))........)))))))))).))))))))..))))))))..))	-34.2	0	0	0	0	15.1352	29.5378	0	22.0087	38.67	0	0	0	0	0	39.0775	1.35897	0	0	1.1198	0	0	0	1.66117	0	0	0	0	0	0.799332
novel_miR_86	4.3	uaaagaacaaauuuacugaaa	cuugguaaucuuguucuuuaaa	NC_007075.3	+	4724770	4724880	ccacaaauauuuacauuaauuuccuugguaaucuuguucuuuaaaaaaaaguauuauaauauuuaaacauuaaagaacaaauuuacugaaaaaauuaauguacaugacgaa	.......(((.(((((((((((..(((((((..(((((((((((....((((((....)))))).....)))))))))))..)))))))..))))))))))).))).....	-27.3	0	0	0	0	1.05594	0	0	0	0	0	0	0	0	0	0	0	1.02598	0	0	0	0	0	0	0	0	0	0	0	0
novel_miR_131	2.1	aucgaacgauacgaacgagacga	gcucguucgucguucguucgagcc	NC_007074.3	+	12540765	12540876	uugaucgaucgcccgucccuuuuuucgcucguucgucguucguucgagccccgacacguuguucgaucggaucgaacgauacgaacgagacgagaacaauaaacgaggaaag	...........(((((.....(((((((((((((((...((((((((...((((..((.....)).)))).)))))))).))))))))).))))))......))).))....	-40.2	0	0	0	0.547229	0.17599	0	2.33631	0	1.11014	1.29595	1.54784	0	0	0	0	0	0	0	0	0	0	0	0	0.900783	0	0	0	0.314196	0
novel_miR_108	0.7	uauuugugauauguaggauauu	uguucaguauaucacuauaua	NC_007083.3	-	4435708	4435819	augaauuaaaauuuuuaguaauaauucaaaguguucaguauaucacuauauauauauauauauauauauauauauuugugauauguaggauauuuuauauuauuauacagaa	...........((((..((((((((..(((((((((..((((((((.((((((((((((....))))))))))))..))))))))..)))))))))..))))))))..))))	-29.8	0	0	0	0.820843	0.35198	0	0	0	0.555072	0.431985	0	0	0	0	0	0	0	0.436015	0	0	0	0	0	0	0	0	0	0	0.399666
novel_miR_68	5.7	auaaugauguaucagauacugau	cagguacugauacuucauc	NC_007072.3	+	835933	836045	aaaacaaaaaauaaugauauaucagguacugauacuucaucaguugcuuuaucuguuagaaacagaaaaaauaaugauguaucagauacugauacuucaucaguugcuuuauc	.............((((..((((((...(((((((.((((....((.(((.((((((...)))))).))).)))))).)))))))...))))))..)))).............	-26.9	0	0	0.655273	0	0	0	0	0	0	0	0	0	0	0	0	0	0	0	0	0	0	0	0	0	0	0	0	0	0
novel_miR_58	2.4	uuuuuguguguguauauauaua	uauguauauacauacacgacac	NC_007070.3	+	1183764	1183875	uacgaagauguguguauguguuuuuguguguguauauauauauguauauauauauauguauauacauacacgacacacauauacauauaccguauauauauauauguaccgu	.......((((((((((((((..(((((((((((((((((((((((....))))))))))))))))))))))).))))))))))))))((.(((((((....))))))).))	-48.1	8.2137	1.43534	21.624	21.3419	0	0.738446	4.67262	2.68399	19.7976	10.3676	1.93481	0	0	6.93472	2.29868	8.15382	2.56494	33.5732	30.6079	1.21501	25.6894	23.6231	14.1199	20.2676	1.32691	25.058	0	9.74007	6.39466
novel_miR_192	1.8	aaucgagaaugaugaacgucga	gagcgaucaucauuuuacgaaacg	NC_007073.3	+	11895191	11895301	uuuucuuuccgaucgaaaaucuaucgcgcuuagagcgaucaucauuuuacgaaacgucggaaacgcgacgaaucgagaaugaugaacgucgaaacgcgagcgagauugaau	.........(((((.....((..(((((....((.((.((((((((((.(((..(((((......)))))..))))))))))))).))))....)))))..)))))))...	-36.5	1.36895	0	1.31055	0	0	0	0	0.536799	0.370048	0	0.386961	2.70926	0	0	2.29868	0.679485	3.59092	0	0	0	0	0.90858	0	0	0	0	0	0.314196	0.799332
novel_miR_216	1.9	gacagacggacgguggca	ccccgucuuuacuuucuu	NC_007079.3	-	10978281	10978400	gaaccgcagaagagacaucaagucgccgagagucgguggagacagacggacgguggcauuugcucuuaaaucggcagauccccgucuuuacuuucuuugcaucaaaugcaguggucaacu	..(((((......(((.....)))(((((...))))).((((.(((.((((((.((.(((((((........))))))))))))))).).)).))))(((((...)))))))))).....	-37.9	0	0	0	12.3126	6.15966	1.47689	13.2391	3.22079	17.3923	7.34374	14.3176	0	0	0	0	0	0	20.0567	11.5713	21.2626	11.1321	2.72574	3.32233	6.75587	33.1728	0.659422	0	0	0
novel_miR_3	1.1	aguguugguacugcgaccgcgucg	uucgcguugccguacuggcaga	NC_007075.3	+	9984282	9984393	gcgcacgccgcucagguaggaauuuacaagcucaguuaguguugguacugcgaccgcgucgcuaggguguuucgcguugccguacuggcagacuccucauaacagugucuac	(((.....)))....(((((.............((((..(((((((((.(((((.(((..((......))..)))))))).))))))))))))).............)))))	-29.3	0	0	0	0	0.703961	0	0	0	0	0	0	0	0	0	0	0	0	0	0.746534	0	0	0	0	0	0	0	0	0	0
novel_miR_140	2.4	auaucucguacgaaguuugaaca	uacaaauuucgcaacgaauuuuu	NC_007082.3	-	1834986	1835098	uucuuuuaaauucuuaucucauaucucguacgaaguuugaacacacaacagaguguacaaauuucgcaacgaauuuuuaucgaacguuaagaggaacggauucauucgaauuu	(((((((((................((((.(((((((((.((((........)))).)))))))))..))))..............)))))))))...(((((....))))).	-23.6	0	0	0	0.273614	0.17599	0	0	0	0	0	0	0	0	0	0	0	0	0	0.373267	0	0	0	0	0	0	0	0	0	0
novel_miR_100	3.8	uauauguauacacgcguguauu	ccacgcguguacacagaugcg	NC_007076.3	-	4107198	4107309	gagcaugcguuaguuaccgacaucuauaucgauccacgcguguacacagaugcguauuuauguauguacguauauguauacacgcguguauuuaucuaauauauaucuauau	.((.(((((........)).))))).....(((.((((((((((.(((.((((((((........)))))))).))).)))))))))).)))....................	-31.2	0	0	0	0	0.17599	0	0	0	0.92512	0	0	0	0	0	0	0	0	0	0	0	0	0	0	0	0	0	0	0	0
novel_miR_223	8.2	uguguguguacgugugccgugac	ugauaacacacguacaccacacg	NC_007080.3	-	5554884	5554994	auuccauucgugugcacguguguguguacgugugccgugaccacgcauggcaagacucgcuuucgaccguguuggugauaacacacguacaccacacgugcacacgugagu	........((((((((((((((.(((((((((((..((.((((.((((((...((.......))..)))))))))).))..))))))))))))))))))))))))).....	-61.8	0	0	0	0	0.879951	0	0	0	0	0	0.386961	0	0	0	0	0	0	0	0.373267	0.303752	0	0	0	0	0	0	0	0	0
novel_miR_270	0.9	agcgacucgaucuccgcgaga	cagcggagaugucgaagcgcgcuuc	NC_007071.3	+	10271727	10271837	ucuucuucuucuucuucucucuucaccucccguuucagcggagaugucgaagcgcgcuucgucgaagcgaagcgacucgaucuccgcgagaaaaauaucacacacucccuc	................................((((.(((((((..((((....((((((((....))))))))..)))))))))))..))))..................	-30.7	0	0	0	0	0	0	0	0	0	0	0	0	0	0	0	0	0	0	0.373267	0.911255	0	0	0	0	0	0.659422	0	0	0
novel_miR_64	2.1	ucacucguuuggcauugaauucg	auucaaugguaaacgagcgacg	NC_007076.3	+	13111967	13112079	auggagaagauggccgagaagagucucgauucaaugguaaacgagcgacgccuucuucuucucgguuacgucacucguuuggcauugaauucgaucgagccgaucguuuuuuu	..(((((((((((((((........(((((((((((.((((((((.((((...((........))...)))).)))))))).))))))).))))))).))).))).)))))).	-40.1	3.42238	0	0	0.820843	0.703961	0	0	0	0	0.431985	0	0	0	0.86684	0	0.339742	0	0.872031	0.746534	0	0	0	0	0	0	0	0	0	0
novel_miR_132	0	cuuuugcauucugauuagugcucu	ugcaccaaucagaaugcagcacggua	NC_007070.3	-	17335265	17335376	accgcuuuuauuagguaucagagcaccuauagugcaccaaucagaaugcagcacgguauaagcacauacuuuugcauucugauuagugcucuccugcugccaucuggaaaua	(((..........))).((((((((.(...((.((((.(((((((((((((...(((((......))))).))))))))))))).)))).))...).)))..))))).....	-36.9	0	0	0	0	0	0	0	0	0.185024	0	0	0	0	0	0	0	0	0	0.373267	0.607504	0	0.90858	0	1.35117	0	0	0	0	0
novel_miR_146	1.9	ugugacaaucguucuuuucucu	aggaaagaaggauggucgcgcg	NC_007077.3	-	170623	170734	agagauugucggagaggaaagaaggauggucgcgcgacugaauguacccgcucgacacacugcguuuaagugugacaaucguucuuuucucucagggucgagccagguuuuc	...((((....((((((((((((.(((.(((((((...((((((((..............)))))))).))))))).))).))))))))))))..)))).............	-38.4	0	0	0	0.547229	0	0	0	0	0.185024	0.431985	0.386961	0	0	0	0	0	0	0	0	0.607504	0.856313	0	0	0	0	0	0	0	1.59866
novel_miR_217	3721.2	uagcaccacauuauucagcuug	agcugaaucugcaggggccacg	NC_007081.3	-	1082542	1082653	cuaacacaucugcuaauuuacacauuggggucagcugaaucugcaggggccacguuacacuaaauuuucguagcaccacauuauucagcuugucccauugugucaugcucag	...................(((((.(((((.(((((((((......((((.(((..............))).)).)).....))))))).))))))).))))).........	-30.2	112.254	126.31	135.641	110.814	92.5708	150.643	84.8859	152.451	76.6	107.564	140.854	180.166	129.135	146.496	147.115	139.294	168.773	62.7862	56.3633	72.9004	141.292	103.578	152.827	121.155	145.518	183.319	189.415	141.702	145.478
novel_miR_114	1.1	auugguggaaagaagucucgcg	cgagacuuuuucagcagcga	NC_007074.3	-	13208933	13209044	acguucgaggaacuuaucuuaucuuccugccgucucgcgagacuuuuucagcagcgaauaauauuguucauugguggaaagaagucucgcggaacgaacgcgaaucugauug	.(((((((((((..((...))..)))))....((.(((((((((((((((.(((.(((((....))))).))).))))..))))))))))))).))))))............	-39	0	0	0	0	0	0	0	0	0	0	0	0	0	0	0	0	0	0	0	0.303752	0	0	0	0	0	0	0	0	0
novel_miR_230	77.4	uugcguuacaucugugauagagu	ucaucacagaauagucagcaguuauuc	NC_007074.3	-	13275597	13275709	uuuuauuuauuuucaauauucauaauauucaucacagaauagucagcaguuauucuucuuaugcaaauaauugcguuacaucugugauagaguaaucuuucaaauuaucuauu	.........................(((((((((((((...((..(((((((((...........)))))))))...)).)))))))).)))))...................	-21.2	1.36895	0	3.93164	1.9153	2.28787	3.69223	3.11508	2.68399	0.740096	3.02389	5.41746	1.35463	0	4.3342	2.29868	1.69871	3.59092	0	1.1198	2.73377	0.856313	0.90858	0.830583	2.25196	2.21152	2.63769	10.1021	4.39874	2.79766
novel_miR_219	2.1	ucucuguuccuccuuuucgcguc	gaagaaaaagaggaggaggaggaga	NC_007071.3	-	15233771	15233883	gcuaucguccgagcucugccucucuguuccuccuuuucgcgucuccgcggguuuggauucgucgagcagcagaggaagaagaaaaagaggaggaggaggagaaggagaaggaa	.......(((...((((..(((.((.((((((((((((...((((.((..((((((.....)))))).)).)))).....)))...))))))))).)))))..))))..))).	-41.6	1.36895	0	0	2.46253	5.45569	0	1.55754	2.14719	0.740096	2.8079	2.70873	1.35463	1.13277	3.46736	0	0.339742	0	5.6682	3.73267	3.03752	6.85051	6.36006	0	1.80157	0.884609	3.95653	7.5766	2.51357	1.99833
novel_miR_36	1	aucucuugacuucuaugaacucag	guguucaugggucacagagauag	NC_007071.3	-	4917506	4917619	aggagauaaguuuuacucacacagauaguaaagacguguucaugggucacagagauagacagcaaaggucaucucuugacuucuaugaacucaguuuacuuuuguuaagcuauu	..(((.(((...))))))..(((((.((((((.....((((((((((((.((((((.(((.......)))))))))))))..))))))))....))))))))))).........	-30.8	6.16028	15.7887	15.7265	8.48205	10.5594	8.1229	10.124	7.51518	5.92077	6.26378	15.0915	8.12777	10.1949	6.06788	18.3894	13.5897	17.4416	2.18008	7.83861	4.55628	8.56313	0.90858	5.81408	9.90861	3.98074	6.59422	7.5766	3.77035	5.59532
novel_miR_198	0.1	agagggauggaaaaggaa	guuuuuugccuacucg	NC_007072.3	-	6026961	6027068	auacagaguucgaaauuaaauguugccgaaucuagucuuccuuuucuuuuguuuuuugccuacucgagagagagggauggaaaaggaaaagaaaaagagggguaucga	.......(((((.(((.....)))..))))).((.(((((.(((((((((.((((((.(((.(((....))).)))...)))))).))))))))).))))).))....	-27.8	0	0	0	3.55699	0.35198	0	0	0.536799	0	0.431985	0	0	0	0	0	0	0	0.436015	0.373267	0.303752	0.856313	0	0	0	0	0	0	1.88518	0
novel_miR_99	2.4	ccggcgaugaugucaugcagucucu	aggcgcaugcgcagcgccggcc	NC_007075.3	-	4427349	4427462	gcgauauaucgcaacagccccggcgccgagggcgaggcgcaugcgcagcgccggccuugccgcgauuggccggcgaugaugucaugcagucucuccccuaagucucugauauca	((((....))))..(((....(((...(.(((.((((((((((((((.((((((((...........)))))))).)).)).))))).))))).))))...))).)))......	-48.2	37.6461	10.0474	32.1084	7.11397	10.3834	8.1229	7.7877	12.8832	6.47584	9.07168	12.3828	60.9583	13.5932	23.4047	25.2854	11.891	30.7793	12.6444	7.46534	5.77128	4.28157	18.1716	13.2893	9.00783	4.86535	9.89133	27.7809	13.5104	14.388
novel_miR_178	15.3	uuuccuuccuucggccgacga	gucccggucgagaggagggaagaag	NC_007083.3	+	6576469	6576579	cguuucucuuuuccuucggcuuuccuuccuucggccgacgagagagagagagagaaagguucgcaaauaucuucgucccggucgagaggagggaagaaggagggaaaagau	......(((((((((((...(((((((((((((((((((((.(((......(((.....))).......))))))))..)))))).))))))))))...))))))))))).	-46.9	0	0	0	0.820843	0.703961	0	0.77877	1.0736	0.555072	0	0	0	0	0	0	0	1.02598	0	1.49307	0.607504	1.71263	2.72574	0	0	0	0	0	0	0
novel_miR_103	0	augugcugcucuuuaugugcuuuga	aaaguacaaauugcagcacuaua	NC_007074.3	+	7024133	7024247	ugguagaauaccucuaaaucaugugcugcucuuuaugugcuuugauuuugugcagaacucaaaguacaaauugcagcacuauaaaaucgaaguauggacaaagccacgacacauc	((((...((((.((........(((((((......((((((((((.(((.....))).))))))))))....))))))).........)).)))).......)))).........	-28.1	0	0	0	0	0.35198	0	0	0	0	0	0.386961	0	5.66384	0	0	0	0	0	0	0	0	2.72574	0	0	0	0	0	0	0
novel_miR_206	0.3	ugcggaccgacucgucccucgaua	uagauggaacgcguugcgccgugug	NC_007071.3	-	15376219	15376332	gcagagcguuacgcgaagaaugcggaccgacucgucccucgauacaccuagauggaacgcguugcgccgugugccacacuucgcgaaacgucuuuucucuucuucgagauuuau	..((((((((.(((((((.((((((..((((.(((((.((..........)).)).))).))))..))))))......))))))).)))).))))((((......)))).....	-36	0	0	0	1.64169	0.17599	0	0	0	0	0	0	0	0	0	0	0	0	0	0	0	0	0	0	0	0	0	0	0	0.799332
novel_miR_169	136.7	ugugucgugaaagcucguucuc	cgaugagcuuucgacgaaacaga	NC_007072.3	+	3335788	3335897	acgucagaagcgucguggagaggucgagccgcggccgaugagcuuucgacgaaacagauuguuauggaacugugucgugaaagcucguucuccgagguuuuccgcgucga	..........((.((((((((......(((.(((..(((((((((((.((((.((((.((......)).)))).)))))))))))))))..))).))))))))))).)).	-46.5	0.684475	1.43534	0.655273	1.9153	1.7599	0	0	0.536799	0.370048	0.431985	1.93481	0	2.26553	0.86684	0	0.679485	1.02598	1.74406	1.86634	1.82251	0.856313	5.45148	0	0.900783	2.65383	0.659422	2.52553	0.942588	0.399666
novel_miR_15	5.4	uugcgcaucgaccucucucucu	agagagaagcggauucgcaauu	NC_007077.3	+	7996446	7996557	cgacugagggagggagaaagagagagauagagagagagaagcggauucgcaauuugcguaaauuagacgauugcgcaucgaccucucucucucucucucucucgcucgcucg	.........(((.(((..(((((((((..((((((((((.(..(((.(((((((..(........)..))))))).)))..).)))))))))))))))))))..))).))).	-55.6	0	0	0	0	0	0	0	0	0	0.431985	0	0	0	0	0	0	0	0	0	0	0	0	0	0.450391	0	0.659422	0	0.628392	0
novel_miR_44	0.3	uaaccggcuacguguaggaccagc	ugcccagcaauccuccacuuccggucucc	NC_007082.3	-	3070756	3070869	uggugccagacugcucgagcugcccagcaauccuccacuuccggucuccggcuugauauucaauucgccguaaccggcuacguguaggaccagcugauucggaucgugcgccau	((((((..(((((....(((((........((((.(((..(((((...((((((((...))))...))))..)))))....))).)))).)))))....))).))..)))))).	-37.8	0	0	0	0	0.17599	0	0	0	0.555072	0.863969	1.54784	0	0	0	0	0	0	0	0	0.303752	0	0	0	0.450391	0	0	0	1.25678	0
novel_miR_127	2	uauguguguauauauauguaua	uaaauauauauauagauauauu	NC_007084.3	+	7435876	7435988	cugcgcgccgcuuuaauauuaaucuauauauauauauauauauauauaaauauauauauagauauauuuauauguguguauauauauguauauauauauguauauauauauaa	..(((...))).............((((((((((((((((((((((((.(((((((((((.(((((....))))).))))))))))).)))))))))))))))))))))))).	-39.1	0	0	1.31055	0.547229	0.17599	0.738446	0	0	0.555072	0	0.773922	0	0	0	0	0	0	0.872031	1.1198	0.607504	0	0	0.830583	0.450391	0	0	0	0.628392	0
novel_miR_80	27.4	uugguuucuucgguugcuuuaca	uaaguaaccuuauaaaccaauc	NC_007074.3	+	7247048	7247160	uacauaaacgaauuuccuuaacuguaaguaaccuuauaaaccaaucuguccaauaaacaaacuaacaugauugguuucuucgguugcuuuacagccauuagguacuauaaaau	...............(((...((((((((((((....((((((((((((...............))).)))))))))....)))))).)))))).....)))...........	-26.5	0	0	0	0.273614	1.7599	0	0	2.14719	1.29517	1.72794	0.386961	0	0	0	0	1.01923	0	1.30805	0.746534	0.607504	0.856313	0	0	0.900783	0.442304	0	0	0	0
novel_miR_205	112.7	acggggcgaccacggccgcggc	cgcggccgcggccgccgccgucu	NC_007070.3	-	29878135	29878246	guacucgggccuggacggcgacggggcgaccacggccgcggcguucaacgaggccgcggccgcggccgccgccgucuucgccuccccgccccucgcccagcucgcccuucgc	......((((..(((.((((((((((((.((.((((((((((.((....)).)))))))))).)).)))).)))))...))))))..)))).....................	-63.3	0.684475	5.74136	1.96582	2.18891	0.879951	0	0	2.14719	2.03526	3.67187	10.448	4.06388	5.66384	13.8694	0	1.69871	4.6169	1.74406	4.85247	1.51876	0.856313	7.26864	2.49175	1.80157	8.40378	2.63769	10.1021	5.02713	3.19733
novel_miR_157	0.6	uucgguggccguaaggaacagguu	cucuguucuucucguccauuaguc	NC_007072.3	-	4070905	4071018	ggcuauauauauaguauaucauacgguauaucacucuguucuucucguccauuagucucguuugaauggauucgguggccguaaggaacagguucaccguacucaccgaacuuu	.(((((....)))))......((((((.....((.((((((((..((.(((((((((.(((....))))))).))))).))..))))))))))..)))))).............	-29.3	0.684475	0	0	0	0.52797	2.21534	0	1.0736	0.555072	1.07996	0.386961	5.41851	0	1.73368	0	1.35897	1.02598	0	0	0.911255	0	0	0	0.900783	0	5.27537	2.52553	1.25678	5.99499
novel_miR_264	1.6	acgaggucggugcagaaccg	caucugaccgguccuccacc	NC_007082.3	-	9295311	9295420	uacccaggcgacaugcauccccaucugaccgguccuccaccguccucgucgaccacgucgaauccggaccacgaggucggugcagaaccguccgucgcgagaaaauccuc	.......(((((..((.......(((((((((.((((....((((...(((((...)))))....))))...))))))))).))))...))..)))))(((......)))	-34.9	0	0	0	0	0	0.738446	0	0	0	0.431985	0.386961	0	0	0	0	2.03845	0.512989	0	0	0	0	0	0	0.900783	2.21152	0	0	0	0
novel_miR_125	0	uguguccgauuauugucgaau	ucggcaauaaucggacgucauc	NC_007077.3	+	7571256	7571366	agcuucguaucgguucggcaauaaucggacgucaucgguucaauccuucguauucgauccuuuagccgauuguguccgauuauugucgaauaaauccgaaguuagucaagu	(((((((.....(((((((((((((((((((.((((((((.((....(((....)))....)))))))).))))))))))))))))))))).....)))))))........	-47.4	0	0	0	0	0	0	0	0	0	0.647977	0	0	0	0	0	0	0	0	0	0	0	0	0	0	0.442304	1.97827	0	0	0
novel_miR_265	6.6	aauauuuggacaauaaug	aucuuuuauaauauuagua	NC_007072.3	-	10450276	10450383	aaaauuauaugaaauaaaacaaccugaauuuauauaucuuuuauaauauuaguaaucagaauacaauauuaauauuuggacaauaauguauagauaaaguaaauccaa	.......................((..((((((((((..((...((((((((((............)))))))))).....))..))))))))))..)).........	-10.3	0	0	0	0.273614	0.17599	0.738446	2.33631	0.536799	0.92512	0.431985	8.51314	0	0	0.86684	0	0	0	0.436015	0.373267	1.21501	1.71263	0	0	10.8094	15.4806	9.23191	2.52553	0.628392	0.399666
novel_miR_1	45.5	aagaugugcugcuuuaucaugaa	augauaaaucaguacaucuucguu	NW_003378239.1	-	184757	184869	ucuauuuuagguuuccgaaacauuuucguuuucaugauaaaucaguacaucuucguuuauagaaggaacgaagaugugcugcuuuaucaugaaauaucucuucuccuuuuucu	........(((....(((((...))))).((((((((((((.((((((((((((((((.......)))))))))))))))).))))))))))))..........)))......	-39	0	0	0	1.36807	4.75173	2.95378	2.33631	1.0736	0.370048	2.15992	0	1.35463	0	0	0	0.339742	0	0.436015	2.2396	1.82251	1.71263	3.63432	0.830583	0.450391	1.32691	0	0	0	1.199
novel_miR_252	2.7	ucgucgucgacguccucgccg	ccgccgucgucgacgucgucg	NC_007077.3	+	2948251	2948360	cgucgacgucuucgucgucgucgucgucgacguccucgccgucgucgucgacguccucgucgacguccucgccgccgucgucgacgucgucgccgucgucgucgucgucg	((.(((((.(..((.((.((.((.((((((((.(..((.((..(.((((((((....)))))))).)..)).))..).)))))))).)).)).)).))..).))))).))	-56.5	0	1.43534	0	0	0.17599	0	0	0	0	0	0	0	0	0	0	0	0	0	0	0.607504	0	0	0	0.450391	0.442304	0	0	0.314196	0
novel_miR_188	0.9	agcgacucgaucuccgcgaga	cagcggagaugucgaagcgcgcuuc	NC_007071.3	-	11628473	11628583	uucgcauucuucuucuucuucucucuucaccguuucagcggagaugucgaagcgcgcuucgucgaggcgaagcgacucgaucuccgcgagaaaaauaucacacacucccuc	................................((((.(((((((..((((....((((((((....))))))))..)))))))))))..))))..................	-30.7	0	0	0	0	0	0	0	0	0	0	0	0	0	0	0	0	0	0	0.373267	0.911255	0	0	0	0	0	0.659422	0	0	0
novel_miR_65	1	uaugauauaaauuguauggauuu	auucauucgauuuauaucgaauu	NC_007085.3	+	1887710	1887822	uuuauaaaaaugaauucaaauaugauauaaauuguauggauuuugauuuggaauaguuuaauugauuauugauaaaagaaaaaauucauucgauuuauaucgaauuuggauuu	...........((((((((((.((((((((((((.(((((((((..(((..(((((((.....)))))))....)))...))))))))).)))))))))))).))))))))))	-30.9	0	0	0	0	0.17599	0	3.89385	3.75759	0	0.647977	1.16088	0	0	0	0	0	0	1.30805	0	0	0.856313	0	0	3.60313	3.98074	1.31884	0	1.25678	1.99833
novel_miR_38	1.9	uucgauccguccgauaaccgguu	uagguuaucggcgcgccucgaaau	NC_007071.3	-	6010733	6010845	cagaaacgaucggucgaaaauagguuaucggcgcgccucgaaauucgauugccaauuccuaagagauauuuucgauccguccgauaaccgguuuuuauccgauggaaacggac	......(.(((((..((((((.(((((((((.(((..((((((.((..(((........)))..))...))))))..)))))))))))).))))))..))))).)........	-37.5	0	0	0.655273	0	0.35198	0.738446	0	0	0.555072	0.863969	1.16088	0	0	0	0	0	0	0.872031	0	0.607504	0	0	0	0	0	0	0	0	0
novel_miR_202	2	guugcuucgucccucguaga	cgcgacgagacgagaacgcagcggcggc	NC_007070.3	+	12960966	12961075	uagucaagccgccgcgacgagacgagaacgcagcggcggcgucguccuuauuuauuccuucaucgccgccguugcuucgucccucguagacgauauucgacaguuauaca	..(((((..(((.((((.(.((((((...((((((((((((..(................)..))))))))))))))))))).)))).).))...)).))).........	-39.2	0	0	0	0.273614	0	0	0	0	0	0	0	0	1.13277	0	0	0	0	0	0	1.21501	0	0	0	0	0	0	0	0	0
novel_miR_240	1.5	guuucguggcgacaaaucucg	acgagucgcgacgaaacgaaca	NC_007085.3	-	611519	611630	gauaguagauuuuauaaaaagugugucagaccggcgaugauucguuucguggcgacaaaucucgagcgagacgagucgcgacgaaacgaacacggaccaaucgaaauaauau	.....((.(((((....))))).))((.((..(((..((.((((((((((.(((((...((((....))))...))))).))))))))))))..).))..))))........	-34.4	0	0	1.31055	0.547229	0.17599	0.738446	0	3.22079	1.11014	1.07996	2.70873	0	0	0	0	0.339742	0	0	0	0	0.856313	0	0.830583	0.450391	0.884609	1.97827	0	0.628392	0.399666
novel_miR_95	31.3	cguccccguuguugugcucguu	gcgagcacaaccgacgcgguacccgc	NC_007084.3	-	6389267	6389377	ugguuuccggcgaaagguuauucgguagcgagcacaaccgacgcgguacccgcguguaaagaauuguugcguccccguuguugugcucguuccuguucaacguugaguaau	.........((..((.(((...(((.((((((((((((.((((.((....((((.............))))..)))))))))))))))))).)))...))).))..))...	-35.6	3.42238	0	1.96582	0.547229	1.7599	0	0	0	0.740096	1.29595	0	2.70926	1.13277	0	0	1.01923	1.02598	0.872031	1.1198	1.51876	0.856313	1.81716	0.830583	0	0.884609	0	0	0	0.399666
novel_miR_136	247.1	uguucugaaauaccgaucuguuc	aaagucgguauuucagaacaug	NC_007081.3	-	967855	967967	uagauuauaacuuacuagguaauauaauaaauaaucuaaagucgguauuucagaacaugucaaauccucauguucugaaauaccgaucuguucacauuuauuguaucuuuucg	.....................(((((((((((........(((((((((((((((((((.........)))))))))))))))))))........))))))))))).......	-35.6	1.36895	2.87068	1.31055	18.3322	7.39159	22.8918	3.89385	11.8096	2.59034	5.83179	8.90011	2.70926	6.7966	0.86684	2.29868	4.41665	2.56494	14.8245	10.8247	16.0988	25.6894	7.26864	0.830583	13.0614	6.19226	4.61595	0	0.942588	1.99833
novel_miR_13	0.5	uuuauuuugaauaucugaugua	uaucagauagcaaaauaaaac	NC_007070.3	-	28303070	28303181	ugauauuguaucuugugauaguugcaaagaaauauaucagauagcaaaauaaaacauuauauauauuauguuuauuuugaauaucugauguauuuucuguacauuuuuugua	.....(((((.((......)).))))).(((((((((((((((.(((((((((.(((..........))))))))))))..)))))))))))))))...((((.....))))	-28.8	0	0	0.655273	0.820843	1.58391	0	0.77877	2.14719	0.185024	0	0	0	0	0	0	1.01923	0	0.436015	0.373267	0	0	0	0.830583	1.80157	0.442304	0	0	0	0
novel_miR_185	1	uagaauggacugcagguacugc	gguaccugcaguccauucuaga	NC_007074.3	+	6727121	6727232	ggucuaauaaauugguaccugcaguccauucuagaugaccgcaauacccaaagggaaucugucauaagucuagaauggacugcagguacugcguaguuuuuagcuugauauc	((.((((.((((((((((((((((((((((((((((....(((((.(((...))).)).))).....)))))))))))))))))))))))....))))))))))).......	-48.4	0	0	0	0	0	0	0	0	0.185024	0	0	0	0	0	0	0	0	0	0.373267	0	0	0	0.830583	0.450391	0	0	0	0	0.399666
novel_miR_28	2.6	ucccaagcguggaauguugcucu	agcagcgcgcaccacgcgagggaau	NC_007070.3	+	8089535	8089647	ugcaccuucccugcagaauccuuucgcagggagagcagcgcgcaccacgcgagggaaugagugcggucauucccaagcguggaauguugcucuaccggcucgauaagcgcuac	.......(((((((.(((....))))))))))((((((((....((((((..((((((((......))))))))..))))))..))))))))....(((.(.....).)))..	-53	0	0	0	0	0	1.47689	0	0	0	0.215992	0	0	0	0	2.29868	0	1.53897	0	0	0	0	0	0	1.35117	1.32691	0.659422	2.52553	1.25678	0
novel_miR_142	1.1	uuggauacagcaggcgcucuugua	gagugagauuaucuguaucc	NC_007084.3	+	7636032	7636139	aaaaaagagaauauauguuuuuggauacagcaggcgcucuuguaauuaaaaugaaucaagagugagauuaucuguauccgaaauaaaagcaagguucucugugugaaa	.....(((((((...(((((((((((((((....((((((((..............)))))))).......)))))))))))).....)))..)))))))........	-31.3	8.89818	11.4827	19.0029	35.8435	13.3753	18.4611	86.4435	32.7447	6.66087	7.34374	13.1567	8.12777	2.26553	9.53524	29.8828	9.51279	10.7728	12.2084	19.7832	7.59379	29.1146	37.2518	39.868	12.611	31.4036	11.8696	12.6277	9.11168	5.59532
novel_miR_256	0.9	uuuaucgugacuguuggguc	ccaacaaucgacgacaaagc	NC_007081.3	+	8136077	8136186	caaggaaaaguuggacgagauauaacgggaccaacaaucgacgacaaagcgcauuuucacacgaagaagcuuuaucgugacuguugggucgcaauuauaaaacgucagag	.............((((...(((((.(.((((((((.((.((((.(((((...(((((....))))).))))).)))))).)))).)))).)..)))))...))))....	-30.4	0	0	0	0	0.17599	0	0	0	0	0.215992	0	1.35463	0	1.73368	0	0	0.512989	0	0	0	0.856313	0	0.830583	0	0	0	5.05107	3.14196	0.399666
novel_miR_193	2.6	uugcgaauccgcuucucucucu	agagagaggucgaugcgcaauc	NC_007077.3	-	7996456	7996567	agagcgagaacgagcgagcgagagagagagagagagagaggucgaugcgcaaucgucuaauuuacgcaaauugcgaauccgcuucucucucucuaucucucucuuucucccu	...((........))(((.(((((((((((((((((((((((.(((.(((((((((.......)))...)))))).))).)))))))))))))..)))))))))).)))...	-52.5	0	0	0.655273	0.547229	0.17599	0	0	0	0	0	0	0	0	0	0	0.339742	0	1.74406	0	1.82251	0	0	0	0	0	1.31884	0	0	0
novel_miR_62	1.4	uguauauauauauguugcguagc	cguauacauauauauguaugua	NC_007085.3	+	6025898	6026009	aagaaagaaagagagauauaugugcguauacauauauauguauguauauauguauauauauauauauauauguauauauauauguugcguagcaagagaacgguaauagaga	....................((((((((.((((((((((((((((((((((((((....)))))))))))))))))))))))))))))))).))..................	-33	0.684475	0	0	0.273614	5.80768	1.47689	5.45139	0.536799	0.185024	0	4.25657	0	0	1.73368	0	0	0	3.05211	1.49307	3.03752	0	0.90858	4.15292	3.60313	3.09613	0	0	0.628392	0
novel_miR_133	0.2	auuguaucguuaaaaguaua	uauuuuuaacaaugcacauugc	NC_007072.3	-	3574285	3574394	uuaucguagcgaaaauaguucgagaguuuuauauuuuuaacaaugcacauugcacauuguauucacgagcauuguaucguuaaaaguauaauucuaccgaaucuaucuac	.....((((.....((((((((..((..(((((((((((((.(((((...(((...((((....))))))).))))).)))))))))))))..))..)))).))))))))	-28.1	0.684475	2.87068	1.31055	1.09446	1.7599	1.47689	1.55754	2.68399	1.66522	1.51195	2.32177	0	0	0	0	0.679485	0	0.436015	1.1198	0.303752	0.856313	0	0	0.450391	1.32691	0	0	5.02713	0
novel_miR_49	2.4	uccgauuuagaucaccgugauu	ucguggugguugugaaccggguu	NC_007083.3	+	1579839	1579950	cgaacauuguggcaaugggcggguuacgacaccugcgauucguggugguugugaaccggguuaaagcugauccgauuuagaucaccgugauucgccgguggucgaagcuaac	((..(((((...)))))..))((((.(((((((.((((.(((((((((((.((((.(((((((....))))))).))))))))))))))).)))).))).)))).))))...	-48.5	0.684475	0	0	1.64169	3.5198	2.21534	0.77877	0	1.29517	0.215992	0.386961	0	1.13277	0	0	1.35897	1.53897	2.61609	1.1198	0.303752	0	0.90858	0	0	0.884609	0	5.05107	0	0.799332
novel_miR_141	0	uuuuccuuuucuuucgaucgaag	ucgaucgagagggugcggggauggag	NC_007082.3	+	1986521	1986633	ccuuucgaucgagagggugcggggauggaguuuuuugcggaugaucgaugagagaaagacgagugagauuuuuuccuuuucuuucgaucgaagagauacgaaauuuuuuauag	(.(((((((((((((((...(((((.((((((((...((..(..((.....))...)..))...)))))))).)))))))))))))))))))).)..................	-32.4	1.36895	1.43534	0	0	0	0	0	0	0	0	0	0	0	0.86684	0	0.339742	0	0	0	0	0	4.5429	0	0	0	0	5.05107	0	0
novel_miR_126	29.5	caguucggauugaacugccgaaua	uucggucgguucguuccc	NC_007077.3	+	6605172	6605282	aggaauggcauggauguagccaguucggauugaacugccgaauagcgcggaucguuucgauuuucauuuuuuucggucgguucguucccucgccacauuggacauuuauuu	..(((((.....(((((.((.((...(((.((((((((((((.((.(.((((((...)))))).).))...))))).))))))).))))).)).)))))...)))))....	-30.9	0	1.43534	0.655273	0	0.35198	0.738446	1.55754	0	0.740096	1.07996	0	0	4.53107	1.73368	0	2.3782	0.512989	0	0.373267	0	0	3.63432	0	0.900783	0.442304	3.29711	5.05107	4.71294	1.59866
novel_miR_57	8	gguggcuggcuagcuggcuggc	uggcuggcuagcgagccgc	NC_007072.3	-	10809281	10809392	agggaagaagcaagugccacgguggcuggcuagcuggcuggcuggcuggcuggcuggcuagcgagccgcaaaccguauccauauucuccuucagaauccccgcucgcgcugu	.((((((((....((((....((((((.(((((((((((((((....))))))))))))))).)))))).....)))).....)))).........))))............	-47.2	0	0	0	0	0.17599	0	0.77877	0	0.370048	1.07996	0	4.06388	0	0	0	0	0	0	1.1198	0.303752	0	0	0	0	0	0	0	0	0
novel_miR_162	2	ugcuugcucuuccggcucugag	cagaggccggaaguuucggcaga	NC_007080.3	-	526254	526364	uuauucuucgucguuugucuuccuguucugguucugguucagaggccggaaguuucggcagacguuacucugcuugcucuuccggcucugagaccgguuacugucauccag	...........................((((..(((((((((((.(((((((....((((((......))))))....))))))))))))).)))))..........))))	-38.7	1.36895	0	0	0	0	1.47689	0	0	0.370048	0.431985	0	0	0	0	0	0.679485	2.05195	0	0	0	0	0	0	0	0	0	0	0	0
novel_miR_7	3.7	acuccgguaaccuagcuuuaug	uacagcuagauaaccaaagaaa	NC_007070.3	+	21811021	21811132	uugauauggcgaggagcuuaacuccgguaaccuagcuuuaugaugucgaauaauacucauacagcuagauaaccaaagaaaauguccgcgccaagaucuucuuguugucuua	..(((.(((((.(((..((..((..(((...((((((.(((((.((........))))))).))))))...)))..))..))..))).)))))..)))..............	-30.6	0	0	0	0.273614	0.17599	0	0	0	0	0.215992	0	0	0	0	0	0	0	0	0	0.911255	0	0	0	0	0	0	0	0	0
novel_miR_168	1.8	cgaugcuguucgaaacuuuguu	agcaagguuucgaaugguaugg	NC_007084.3	+	6314499	6314610	uauauuuucccuccuuugaucgaugcuguucgaaacuuuguuuuaaaaaaggaaaagcaagguuucgaaugguauggaauaauggauaccgauaauggaaauguaaauauga	(((((((((..(((.(((.((.((((((((((((((((((((((.........)))))))))))))))))))))).)).))).)))..........))))))))).......	-36.5	0	1.43534	0	0.547229	0.52797	0	0	0.536799	0.370048	0	0	10.837	0	4.3342	9.1947	0.679485	4.10391	0	0	0.303752	0	0	0.830583	0	0.884609	0.659422	0	0	1.59866
novel_miR_172	2.5	uucuggcuuugcucucgauuuuu	aucgagcgugaggcugagacga	NC_007070.3	-	20372908	20373019	uguuucaggaaaucaaauuugaaagaucgagcgugaggcugagacgaguggucgucaauggucacucguuucuggcuuugcucucgauuuuucgaauuucgcggucgcgguc	..............(((((((((((((((((.(((((((((((((((((((((......))))))))))))).)))))))).)))))))))))))))))(((....)))...	-50.7	0	0	0	0	0.879951	0	0	0	0	0	0	0	0	0	0	0	0	0	1.1198	0	0	0	0	0	0	0	0	0	0
novel_miR_196	1.9	uauuuaacugacuauuugaaau	uucaaauagucaguuaaauauu	NC_007083.3	-	7428651	7428762	uuuauuaauauuagaauuuaaaauauuaagaauuucaaauagucaguuaaauauuauuaauauuaauauuuaacugacuauuugaaauucuucccgaaaauucuuuucuuuc	............(((((((........(((((((((((((((((((((((((((((.......))))))))))))))))))))))))))))).....)))))))........	-38.5	0	1.43534	0.655273	1.09446	0.52797	0.738446	4.67262	2.14719	0.185024	2.15992	0.773922	1.35463	0	0.86684	0	0.679485	0.512989	0.436015	1.86634	0.911255	0.856313	0	0	0	0	0.659422	0	0	1.59866
novel_miR_51	8.4	uuuauacguguauauauguau	cauguauauauguauaaauac	NC_007084.3	+	8339560	8339670	gacuauauauauauuauguauuuauacguguauauauguauacauauucauauauacauguauauauguauaaauacauauauauauauauauuacgauauaauucucaac	...(((((((((((((((((((((((((((((((((((((((.((....)).)))))))))))))))))))))))))))).)))))))))))...................	-40.2	0	0	0	0	0	0.738446	0	1.0736	0.185024	0.647977	0	0	0	0	0	0.339742	0	0.872031	0	0	0	0	0.830583	0	0	0.659422	0	0.628392	0
novel_miR_79	148.5	aaucagcacggcucggcgacga	ucucgucgagucgcgugugcuccc	NC_007077.3	+	2278008	2278118	auaaauuacagugguaaagaugcgagacucucgucgagucgcgugugcucccguggcagccuagcagcggaaucagcacggcucggcgacgaugcgagauaacucuaaaga	.....((((....))))...((((....(((((((((((((.((......((((.((......)).)))).....)).))))))))))).))))))...............	-32.1	8.89818	4.30602	3.93164	1.36807	4.39975	9.59979	3.89385	4.83119	3.70048	4.53584	5.80442	2.70926	1.13277	6.93472	4.59735	2.3782	5.12989	4.79617	4.10594	6.98629	2.56894	10.903	4.9835	2.25196	5.74996	1.31884	2.52553	11.3111	1.199
novel_miR_227	0	cucugaucgaaucuucacgcga	gccagugaagaauuugauuaggcc	NC_007083.3	-	2528715	2528826	augcuuacuuauaaccguacacuuucgucuauuaucgccagugaagaauuugauuaggccaauuauguggcucugaucgaaucuucacgcgaaauuaaauuacgauggugaa	...................((((.((((...(((((((..(((((((.(((((((((((((......)))).))))))))))))))))))))...)))...)))).))))..	-37.4	0	0	0	0.273614	0.35198	0	0	0	0	0.215992	0	0	0	0	0	0.679485	0	0	0	0	0.856313	0	0	0	0.442304	0	0	0	0
novel_miR_124	6.5	ugccguggaccaccgcacuggc	acagaguggcgguacacggg	NC_007085.3	-	3042777	3042888	cgaacgagcgaguaagagacggaggacgguacagaguggcgguacacggggcgcgagaaaagcgguagugugccguggaccaccgcacuggcauaccgugguucguuacgau	(((((((((..((.....)).....(((((((((.((((.(((.(((((.((((.............)))).))))).))).)))).)))...)))))).))))))).))..	-43.3	0	0	0	0	0	0	0	1.6104	0	0	0.386961	0	0	0	0	0	0	0.872031	0.373267	0	0	0.90858	0	0	0	0	0	0	0
novel_miR_89	1.1	auaucucguacgaaguuugaaca	uacaaauuucgcaacgaauuuuu	NW_003378990.1	-	3373	3485	uucuuuuaaauucuuaucucauaucucguacgaaguuugaacacacaacacagaguguacaaauuucgcaacgaauuuuuaucgaacguuaagaggaacggauucauucgaau	(((((((((................((((.(((((((((.((((.(......).)))).)))))))))..))))..............))))))))).((((....))))...	-21.9	0	0	0	0.273614	0.17599	0	0	0	0	0	0	0	0	0	0	0	0	0	0.373267	0	0	0	0	0	0	0	0	0	0
novel_miR_245	117.5	acgauaucuucaacaaaaacucu	aguuuuguuguugguauugcacc	NW_003378341.1	-	11453	11565	ugucgaugauuaucauuggcgucgguaguuuuguuguugguauugcaccgacguguuuuguuucacguguacgauaucuucaacaaaaacucuugcuuuccuguacuuugugu	.((((((((...))))))))((.((.((((((((((..(((((((.((..(((((........))))))).)))))))..)))).)))))))).)).................	-31.1	4.79133	1.43534	0.655273	6.01952	5.63168	9.59979	10.124	1.6104	0.92512	1.94393	1.16088	1.35463	0	1.73368	4.59735	3.05768	2.05195	9.59234	6.34554	1.51876	9.41945	3.63432	5.81408	4.05352	4.86535	3.29711	0	2.51357	1.199
novel_miR_129	0.6	cgaucugaaaucgauaaugaugagu	ggcuuauuaaaguguagucgag	NC_007070.3	-	25905950	25906064	ccugucacgccgcgcauucacgaucugaaaucgauaaugaugaguauauacauguauauauauuacuguauauguuuaugcggcuuauuaaaguguagucgagacgagcgugaaa	....((((((((.....((.(((.(((....(..((((((...(((((.(((((((((........))))))))).)))))...))))))..)..)))))).)))).))))))..	-29.4	0	0	0	3.28337	0.703961	0.738446	0.77877	1.6104	0.185024	1.29595	1.54784	0	1.13277	0	0	0.339742	0	0.436015	0.373267	0.607504	5.13788	0	1.66117	2.70235	2.21152	0.659422	0	0	0
novel_miR_222	2.7	ucgguuuaaauuaagaacauu	uauucuuaauuuaaaccgaua	NC_007074.3	-	13374523	13374633	gauauaaucggcgcggccgauucgagcgccaugacgcuaauauucuuaauuuaaaccgauaagcgauuuaucgguuuaaauuaagaacauuagcgucacgggaucgcuuca	.....(((((((...))))))).(((((((.((((((((((.((((((((((((((((((((.....)))))))))))))))))))).)))))))))).))...)))))..	-55.6	0	0	0	0.820843	0.17599	1.47689	0	1.0736	0.185024	1.94393	0.386961	0	1.13277	0	0	0.339742	0	0	0	0.911255	0	0.90858	0	0	0.884609	0.659422	0	0.628392	0.799332
novel_miR_207	14.8	uaaaugcacugacaacuuaaacg	auuuagguugugugcaauuacg	NC_007085.3	-	4417649	4417759	guuuaagcugaaugcuucuauuuagguugugugcaauuacgguaauugguuacagcuguaaaugcacugacaacuuaaacgaugcguuuuggauaucugaucccaugugaa	.........((((((.((..(((((((((((((((.(((((((...((....))))))))).)))))..)))))))))).)).)))))).((((.....))))........	-32.7	1.36895	0	0	0	0	1.47689	0	0	0	0.215992	1.16088	0	2.26553	0	0	0.339742	0	0	0	0	0	0	0	0	0.442304	0	0	1.25678	0
novel_miR_182	2.2	uuucguugcucucgaacgcgaua	gcgcgucgagagcaccgaaaca	NC_007079.3	-	6988484	6988596	gaggggauugucauucgccccaccgaaaaauaauaggcagcgcgucgagagcaccgaaacaguuuaaguguuucguugcucucgaacgcgauaucaggccaccguggggguuu	.................((((((............(((..(((((((((((((.(((((((.......))))))).)))))))).))))).......)))...))))))....	-43.5	0	0	0	0.547229	4.92772	2.95378	2.33631	0	0.92512	0.431985	2.32177	0	2.26553	0	6.89603	0	2.05195	0	1.1198	0.607504	0	0	0	0	0	0	7.5766	0.628392	0
novel_miR_52	0	ucgauuuuguauuaggagaaca	auuuccaaauagaucgaac	NC_007079.3	+	6658379	6658494	caauucuuggaaaugacgucaaauucuuggaaauuuccaaauagaucgaacgagccaaagucuuggccgaaaaaucgauuuuguauuaggagaacauaaguugauaggaggucguu	...........((((((.((..(((((((....(((((.((((((((((.((.(((((....))))))).....))))))...)))).)))))...))))..)))..)).))))))	-27.4	9.58265	10.0474	12.4502	11.2182	20.4149	8.86135	21.8056	20.3983	12.5816	14.6875	15.4784	13.5463	21.5226	19.0705	16.0907	17.3269	15.9026	3.05211	4.4792	7.59379	2.56894	4.5429	4.9835	9.00783	11.4999	4.61595	10.1021	6.91231	3.99666
novel_miR_263	1.8	caacguuguguguaccgucucu	agacgauaaacgcagcgcguugca	NC_007083.3	-	9349369	9349480	cgaacgaaagaggcgaaaagaugcguagagacgauaaacgcagcgcguugcaaagcaggagagauuucugcaacguuguguguaccgucucuguucguggcucgccaaccgc	...........(((((....(((..((((((((....(((((..((((((((................))))))))..)))))..))))))))..)))...)))))......	-37.1	1.36895	1.43534	1.31055	2.18891	0.52797	1.47689	0	0.536799	0.740096	0	0.386961	0	0	0	0	0.339742	1.53897	0	0	0.303752	0	0.90858	0	0	0	0	0	0.628392	0
novel_miR_94	1.8	uaccucaugaccguaucucuucc	aagugauacgccgcgaggaagu	NC_007070.3	+	19772121	19772232	acgagugcgaggaguaucagaagcggcugcagguggaagugauacgccgcgaggaagugagugaaaaaauuaccucaugaccguaucucuuccaguuccaucguacacgaau	.((.((((((((((...(((......)))....((((((.((((((.((.((((.(((..........))).)))).))..)))))).)))))).)))).)))))).))...	-36.5	0	1.43534	0	0.820843	0.17599	0	0	0	0.370048	0.431985	0	0	2.26553	0	0	1.01923	0.512989	0.436015	1.49307	0.303752	2.56894	0	1.66117	0	1.32691	0.659422	0	0	0
novel_miR_109	6.3	ucggccucgaaacucgugaacg	uucacggguacgaguacgggaac	NC_007085.3	-	1771597	1771707	agggaagaugucgaguggcucggccucgaaacucgugaacggugagaauaagaaggagaacguucacggguacgaguacgggaacaggaaagaaaacgagagcggcgcugc	((.(..(.(.(((..((.((((..((((..(((((((((((...................))))))))))).))))..))))..))..........))).).)..).))..	-30.8	0	0	0	0	0	0.738446	0	0	0	0.215992	0	0	0	0	0	0	0	0	0	1.21501	0	0	0	0	0.442304	0	0	0	0
novel_miR_45	2.4	auacaaaauugauuuuucggcu	auucgauuuuguauuaggaga	NC_007079.3	-	10254084	10254196	accaacuuauguucuccuaauacaaaauugauuuuucggcuagcaaaaauuuuuagccgaaauucgauuuuguauuaggagaauauaaucuaugaggugguggcacgugaaau	......(((((((((((((((((((((((((..((((((((((.........)))))))))).)))))))))))))))))))))))))....(.(.(((....))).).)...	-48.3	0	1.43534	3.27636	0	0	2.95378	0	1.0736	0.185024	0.215992	0	0	0	0	0	2.3782	1.02598	0.436015	0	0	0	0.90858	0	0.900783	0	0	0	0	1.199
novel_miR_123	0.4	aaauggaugggaagagac	cucuuucuuucuauuuga	NC_007075.3	+	11734355	11734467	gggagauggaaaguaaauggaugggaagagacgucggagaggucugauuucguuguuauuggucucucucuuucucuuucuuucuauuugagaaugaagcgauaauggagagu	.............((((((((.(((((((((....(((((((.(((((.........))))))))))))...))))))))).)))))))).......................	-28.5	0	0	0	2.46253	0.17599	0	1.55754	0	1.85024	1.72794	5.03049	0	0	0	0	0	0	3.48812	1.86634	3.94877	0	0	0	0.450391	6.63456	0	0	0	0
novel_miR_239	14.2	auugcucgcguaaugcuggaac	uucagcguuauuacgagccauug	NC_007076.3	-	2489272	2489383	caagcaauggguuuaaguuaauugcucgcguaaugcuggaacugauauagugauguuucagcguuauuacgagccauugagucaaacucaucgaguaauaauuaauagaaac	......((((((((.(.(((((.(((((.(((((((((((((............)))))))))))))..))))).))))).).)))))))).....................	-35.8	0	0	0	0.820843	0	0	0	0	0.555072	0.863969	0.386961	0	0	0	0	0.339742	0.512989	0	0	0.303752	0	0	0	0.450391	0.442304	0	0	0.314196	0
novel_miR_41	0	ucgauuuuguauuaggagaaca	auuuccaaauaggucgaac	NC_007079.3	+	6658558	6658673	aaauucuuggaaaugacgucaaauucuuagaaauuuccaaauaggucgaacgagccaaaguuuuggccgaaaaaucgauuuuguauuaggagaacauaaguugauaggaggucguu	...........((((((.((..(((((((....(((((.((((((((((.((.(((((....))))))).....))))))...)))).)))))...))))..)))..)).))))))	-27.2	9.58265	10.0474	12.4502	11.2182	20.4149	8.86135	21.8056	20.3983	12.5816	14.6875	15.4784	13.5463	21.5226	19.0705	16.0907	17.3269	15.9026	3.05211	4.4792	7.59379	2.56894	4.5429	4.9835	9.00783	11.4999	4.61595	10.1021	6.91231	3.99666
novel_miR_55	2.6	uuaauuaaauacauauucgucu	acgaagcauguauuuaauuaaca	NC_007080.3	-	14628841	14628952	uguauauuuuauaugcuauguuaauuaaauacauauucgucuaauguuuuuagacgaagcauguauuuaauuaacauagcauauaaaauauacaauuuaagaaaaggaaaca	((((((((((((((((((((((((((((((((((.(((((((((.....)))))))))..))))))))))))))))))))))))))))))))))..................	-54.6	8.2137	8.61204	4.58691	3.55699	15.3111	6.64601	6.23016	8.58878	9.06618	6.69576	11.9958	31.1564	18.1243	17.3368	13.7921	15.6281	9.74678	6.97625	1.86634	4.25252	8.56313	3.63432	12.4588	34.2297	33.6151	63.3045	55.5617	20.4227	23.98
novel_miR_144	1.1	uuccguuucuucuuggaauucg	aaucgaggaagaaacgaaacg	NC_007073.3	+	4300542	4300654	aucggauuucuuuuuuccuucuuccguuucuucuuggaauucgugaucacgauucuguuccccgaaucgaggaagaaacgaaacgaaaggaaugaaaaacugauguuuuggaa	(((((.(((.(((.(((((((((.(((((((((((.((.((((.((.((......)).))..)))))).))))))))))).)).).)))))).))))))))))).........	-31.3	0	0	0	0	0.17599	0	0	0	0.370048	0	0.773922	0	0	0	0	0	0	0.872031	0.373267	0	0	0	0	0	0	0	0	1.25678	0
novel_miR_34	0.5	cgaaggaaggggaaggaaagug	cuuucucucuucuuucuucuuc	NC_007079.3	+	11628046	11628157	gcgagagagagagagagaggcgaaggaaggggaaggaaaguggucagcgccguuccucuuucucucuucuuucuucuucuccuuccucucccuuucuucgcaacggcgucgc	(((((((((.(((((.((((.((((((((((((.((((((.((...........)).)))))).))))))))))))....)))).))))).))))).))))...........	-47	0	0	0	0	0.17599	0	0	0	0	0	0	0	0	0	0	0.679485	0	0	0	0	0	0	0	0	0	0	0	0	0
novel_miR_6	2.3	cgaggaacggcgaggaacgugu	ccggaaucgccuccucuuu	NC_007073.3	+	11862744	11862854	cgaggaacggcgaggaacggcgaggaacggcgaggaacguguuccauuccuacucggucggaaccggaaucgccuccucuuucuucuucgucgagagcucaacagccucga	(((((..((((((((((.((.(((((..(((((....((.(((((...((.....))..)))))))...)))))))))).)).))))))))))............))))).	-46	0	0	0.655273	0.273614	0.703961	0	0	0	0	0.215992	0	0	0	0	0	0	0	0.436015	0.373267	0	0	0	0	0	1.76922	0	0	0	0
novel_miR_158	189.3	uaccauaucgguucucgagcuuuu	aagcucacggucgaagguaag	NC_007080.3	-	13980089	13980202	ggucguauaaacuuguacaucucgugcucuggaagcaagcucacggucgaagguaaguaguguccuaucuuaccauaucgguucucgagcuuuuucaaccuaucgcgaucgauu	((((((........((((.....))))....((((.((((((....((((.(((((((((....))).))))))...)))).....))))))))))........))))))....	-27.7	3.42238	0	0	2.46253	3.69579	9.59979	3.89385	3.75759	1.48019	2.15992	6.9653	5.41851	0	1.73368	2.29868	0	0	5.6682	39.5663	10.3276	23.9768	4.5429	6.64467	16.6645	2.65383	3.95653	2.52553	2.51357	4.79599
novel_miR_22	1.7	agaggagggaaagagacucacc	uuaguuucucuuccuucuuuuuu	NC_007078.3	-	7229064	7229175	gcgaaagauacgaguucgagagaucgugccaccguuaguuucucuuccuucuuuuuucucgaagcgaaggagaggagggaaagagacucacccuaaucgugucgcgaaguau	((....(((((((((.(((....))).))....((.(((((((.(((((((((((((.(((...))).)))))))))))))))))))).)).....))))))).....))..	-35.7	0	0	0.655273	0.273614	0.35198	0	0	0	1.29517	0	0	0	0	0	0	0	0.512989	0	0.373267	0	0	0	0	0	0	0	0	0	0
novel_miR_85	7	auggucgaagaauaucaaaucu	gaagagauacacuucgacaugu	NC_007080.3	+	576004	576115	uugcuugacgacacugcaauauggucgaagaauaucaaaucugcugauuuauugcagaagagauacacuucgacauguacaguacuaugugaucgcauauucuucauuaaca	.(((.(.(((..((((..(((((.((((((..((((...(((((.........)))))...))))..))))))))))).))))....))).)..)))...............	-26.5	0	0	0.655273	0.547229	0	0	0	0	0.185024	0.215992	0	0	3.3983	0	0	0	0	0	0.373267	0	1.71263	0	0	0	0.442304	0	0	0	0.799332
novel_miR_211	1.5	ccuggacagccaggauauccuggaa	cccggauauccuggccaaccgggaa	NC_007081.3	+	11367096	11367210	aggaauaccugguacaccuggaauugcgccacaacccggauauccuggccaaccgggaacaccaggaaaaccuggacagccaggauauccuggaaccccaggggcaccuggaaua	.(.(((.((.((....)).)).))).).......((.((((((((((((...(((((.............)))))...)))))))))))).))....(((((....)))))....	-46.4	0.684475	0	0	0	0.35198	0	0.77877	1.6104	0.740096	0	0.773922	0	2.26553	0	0	0.339742	0	0	0	1.21501	0	0	0	0	0	0.659422	0	0	0
novel_miR_21	0.7	uuuucgauuugucaauucgggc	cuugcauugucaugauggaauaca	NW_003378210.1	-	4705	4824	aagauguguguggccuugcauugucaugauggaauacaacacuuuuucgauuugucaauucgggccgcuuuuuuucaacugcauuguuuaauuucauuaguuguucaauguagauaacaa	..((.....(((((((.(.((((.((.(((.(((...........))).))))).)))).))))))))......))..((((((((..(((((.....)))))..)))))))).......	-29.5	3.42238	5.74136	0.655273	5.7459	7.74357	11.8151	2.33631	8.05198	6.47584	6.69576	4.64353	4.06388	4.53107	6.93472	6.89603	5.09614	2.56494	1.74406	4.85247	6.98629	0	3.63432	5.81408	5.4047	2.21152	1.97827	5.05107	3.14196	1.99833
novel_miR_118	0.6	auaacgagcucgacgauuggcc	ccaauaagagagcacguuaguu	NC_007077.3	+	13433030	13433139	gugcaacgugauccuagaauauaacgagcucgacgauuggcccgucauuucggccaauaagagagcacguuaguuccugggccaaucuaccuuuuuagguggagaugaua	............(((((.(..(((((.((((....(((((((.(......))))))))....)))).)))))..).)))))....(((((((....))))))).......	-38.8	0.684475	0	0	0	0.35198	0	0	0	0.185024	0	0	1.35463	0	0	2.29868	0	0	0	0.373267	0.303752	0	0	0	0	0.442304	0	0	0	0
novel_miR_167	120.3	aauugaagcguagauaaugugaa	ucacguguuuucgcaucaaugauu	NC_007073.3	-	281427	281539	uugugggugaaaagaauuuuaauugaagcguagauaaugugaaauuuuuuuaaucgaaauuugccuucgaaucguugagacuuucacguguuuucgcaucaaugauuuucaau	.......((((((........(((((.(((.(((..((((((((.((((....(((((.......)))))......)))).))))))))..)))))).)))))..))))))..	-24.6	0	4.30602	0	6.56674	2.46386	5.90756	3.11508	2.14719	0.185024	1.72794	5.41746	0	0	0	0	0.679485	1.53897	3.92414	16.4238	8.2013	5.99419	0	2.49175	11.2598	6.63456	1.97827	0	2.51357	3.59699
novel_miR_77	1.7	uacguagaacagaagagagcgu	gcucuuuccuccucuacgauauuuaua	NC_007084.3	-	8458565	8458676	cggguaaaaauguaacgucguugucgucgcgcucuuuccuccucuacgauauuuauaugcguuucguauauacguagaacagaagagagcguaucgauaugccguaagugaa	..............(((.(((.((((..(((((((((.((..((((((.....((((((((...))))))))))))))..)).)))))))))..))))))).))).......	-35.8	0	2.87068	0	0.547229	0	0	2.33631	0	0.555072	0.647977	0	0	0	0	0	0	0	0.872031	0.373267	0	0	0	0	0.450391	0	0	0	0	0
novel_miR_231	1.1	aucgaucgauucgaaagaacg	uuuuuucgaaucaauucguucg	NC_007085.3	+	4209965	4210075	ucucguccaaaaaucgaacuuccuuuuucucgacucucauuuuuucgaaucaauucguucguccuuuucgaucgaucgauucgaaagaacgaaaggcgagaaaaguaacga	..(((.........)))......(((((((((.((.((.((((((((((((...(((.(((.......))).)))..)))))))))))).)).)).)))))))))......	-31.3	0	0	0	0	1.40792	0.738446	0	0	0	0.215992	1.16088	0	0	2.60052	0	0	0.512989	0	0	0	0	0	0	0	0	0	0	0.628392	4.39633
novel_miR_155	12.4	uuugcauaauuuuuaauauaaca	guauguuaaaaauuugugac	NC_007073.3	+	4216939	4217051	aaguucuuccuauuuggguauguuaaaaauuugugacauauauauuuauauuucauauaaaucauauauauuugcauaauuuuuaauauaacagacugcuaaugaaaaaggag	............((((..((((((((((((((((((.((((((((((((((...)))))))).))))))..))))).))))))))))))).))))((.((........)).))	-20	1.36895	0	0	0.273614	1.40792	0	0	1.0736	0.370048	0	0.386961	1.35463	0	0	2.29868	0.339742	1.53897	0	2.2396	0.911255	1.71263	0	0	0	0	0.659422	0	0	0.399666
